# Supplementary material for: Construction of a Chemical Kinetic Model of Five-Component Gasoline Surrogates under Lean Conditions
Source: Molecules. 2022 Feb 6;27(3):1080. doi: 10.3390/molecules27031080 (PMC8840295; doi:10.3390/molecules27031080)
Supplement: Supplementary file 1 [file molecules-27-01080-s001.zip]

Archive with 3 entries (3 files):
- Figures S1¿CS10.pdf
- Text S1. CHX simplified mechanism.inp
- Text S2. CDTRF simplified mechanism.inp
