# Supplementary material for: Construction of a Chemical Kinetic Model of Five-Component Gasoline Surrogates under Lean Conditions
Source: Molecules. 2022 Feb 6;27(3):1080. doi: 10.3390/molecules27031080 (PMC8840295; doi:10.3390/molecules27031080)
Supplement: Supplementary file 1 [file molecules-27-01080-s001.zip › Text S1. CHX simplified mechanism.inp]

!****************************************************************************
!
!    Text S1. CHX simplified mechanism  
!
!****************************************************************************
!
!   Cyclohexane simplified chemical kinetic model（81 species and 280 reactions）
!
!   Original version：JetSurF  version 2.0 (interim) - September 2010
!
!   Wang H, Dames E, Sirjean B. Jetsurf, version 2.0, 2010, 
!   available at http://www.stanford.edu/group/haiwanglab/JetSurF/JetSurF2.0/
!
!
!****************************************************************************!

ELEMENTS
O H C N AR HE 
END

SPECIES
N2         H           O          OH         HO2 
H2         H2O         H2O2       O2         CH 
CH2        CH2*        CH3        CH4        CH* 
HCO        CH2O        CH3O       CO         CO2 
C2O        C2H         C2H2       H2CC       C2H3 
C2H4       C2H5        HCCO       CH2CO      CH3CO 
CH2CHO     C3H3        pC3H4      aC3H4      aC3H5 
C3H6       nC3H7       C3H8       C2H3CHO    C4H2
iC4H3      C4H4        nC4H5      iC4H5      C4H5-2
c-C4H5     C4H6        C4H612     C4H6-2     C4H7
C4H81      H2C4O       CH2CHCHCHO CH3CHCHCO  C5H4O
C5H5O(1,3) C5H5O(2,4) 
C5H5       C5H6        C6H5       C6H6       C6H5O 
C6H5OH     C6H4O2      PXC6H11    SAXC6H11   cC6H11 
cC6H10     C5H10       PXC5H9     SAXC5H9    cC6H12 
cC6H11O2   cC6H10O2H-2 SOOcC6O2H  SOOcC6O    SAXcC6H9 
cC6H8-13   SAXcC6H7    CH3-2-C4H5-13         SAXC4H7 
END

THERMO ALL
  300.000  1000.000  5000.000
N2                121286N   2               G     300.0    5000.0  1000.0      1
      2.92664E0   1.4879768E-3    -5.68476E-7  1.0097038E-10  -6.753351E-15    2
    -9.227977E2     5.980528E0     3.298677E0   1.4082404E-3   -3.963222E-6    3
    5.641515E-9  -2.444854E-12   -1.0208999E3     3.950372E0                   4
H                 L-7-88H   1               G     200.0    3500.0  1000.0      1
   2.50000001E0-2.30842973E-11 1.61561948E-14-4.73515235E-18 4.98197357E-22    2
   2.54736599E4 -4.46682914E-1          2.5E0 7.05332819E-13-1.99591964E-15    3
 2.30081632E-18-9.27732332E-22   2.54736599E4 -4.46682853E-1                   4
O                 L-1-90O   1               G     200.0    3500.0  1000.0      1
   2.56942078E0 -8.59741137E-5  4.19484589E-8-1.00177799E-11 1.22833691E-15    2
   2.92175791E4   4.78433864E0    3.1682671E0 -3.27931884E-3  6.64306396E-6    3
 -6.12806624E-9 2.11265971E-12   2.91222592E4   2.05193346E0                   4
OH                S-9-01H   1O   1          G     200.0    6000.0  1000.0      1
   2.86472886E0  1.05650448E-3 -2.59082758E-7 3.05218674E-11-1.33195876E-15    2
   3.71885774E3   5.70164073E0   4.12530561E0 -3.22544939E-3  6.52764691E-6    3
 -5.79853643E-9 2.06237379E-12   3.38153812E3  -6.9043296E-1                   4
HO2               L-5-89H   1O   2          G     200.0    3500.0  1000.0      1
    4.0172109E0  2.23982013E-3  -6.3365815E-7  1.1424637E-10-1.07908535E-14    2
   1.11856713E2   3.78510215E0   4.30179801E0 -4.74912051E-3  2.11582891E-5    3
 -2.42763894E-8 9.29225124E-12    2.9480804E2   3.71666245E0                   4
H2                TPIS78H   2               G     200.0    3500.0  1000.0      1
    3.3372792E0 -4.94024731E-5  4.99456778E-7-1.79566394E-10 2.00255376E-14    2
  -9.50158922E2  -3.20502331E0   2.34433112E0  7.98052075E-3  -1.9478151E-5    3
  2.01572094E-8-7.37611761E-12  -9.17935173E2  6.83010238E-1                   4
H2O               L-8-89H   2O   1          G     200.0    3500.0  1000.0      1
   3.03399249E0  2.17691804E-3 -1.64072518E-7 -9.7041987E-11 1.68200992E-14    2
  -3.00042971E4    4.9667701E0   4.19864056E0  -2.0364341E-3  6.52040211E-6    3
 -5.48797062E-9 1.77197817E-12  -3.02937267E4 -8.49032208E-1                   4
H2O2              L-7-88H   2O   2          G     200.0    3500.0  1000.0      1
   4.16500285E0  4.90831694E-3 -1.90139225E-6 3.71185986E-10-2.87908305E-14    2
  -1.78617877E4   2.91615662E0   4.27611269E0 -5.42822417E-4  1.67335701E-5    3
 -2.15770813E-8 8.62454363E-12  -1.77025821E4   3.43505074E0                   4
O2                TPIS89O   2               G     200.0    3500.0  1000.0      1
   3.28253784E0  1.48308754E-3 -7.57966669E-7 2.09470555E-10-2.16717794E-14    2
  -1.08845772E3   5.45323129E0   3.78245636E0 -2.99673416E-3  9.84730201E-6    3
 -9.68129509E-9 3.24372837E-12  -1.06394356E3   3.65767573E0                   4
CH                TPIS79H   1C   1          G     200.0    3500.0  1000.0      1
   2.87846473E0  9.70913681E-4  1.44445655E-7-1.30687849E-10 1.76079383E-14    2
   7.10124364E4   5.48497999E0   3.48981665E0  3.23835541E-4 -1.68899065E-6    3
  3.16217327E-9-1.40609067E-12   7.07972934E4   2.08401108E0                   4
CH2               L-S-93H   2C   1          G     200.0    3500.0  1000.0      1
   2.87410113E0  3.65639292E-3 -1.40894597E-6 2.60179549E-10-1.87727567E-14    2
    4.6263604E4   6.17119324E0   3.76267867E0  9.68872143E-4  2.79489841E-6    3
 -3.85091153E-9 1.68741719E-12   4.60040401E4   1.56253185E0                   4
CH2*              L-S-93H   2C   1          G     200.0    3500.0  1000.0      1
   2.29203842E0  4.65588637E-3 -2.01191947E-6    4.17906E-10-3.39716365E-14    2
   5.09259997E4   8.62650169E0   4.19860411E0 -2.36661419E-3   8.2329622E-6    3
 -6.68815981E-9 1.94314737E-12   5.04968163E4 -7.69118967E-1                   4
CH3               L11-89H   3C   1          G     200.0    3500.0  1000.0      1
   2.28571772E0  7.23990037E-3 -2.98714348E-6 5.95684644E-10-4.67154394E-14    2
   1.67755843E4   8.48007179E0    3.6735904E0  2.01095175E-3  5.73021856E-6    3
 -6.87117425E-9 2.54385734E-12   1.64449988E4   1.60456433E0                   4
CH4               L-8-88H   4C   1          G     200.0    3500.0  1000.0      1
   7.4851495E-2  1.33909467E-2 -5.73285809E-6  1.22292535E-9 -1.0181523E-13    2
  -9.46834459E3    1.8437318E1   5.14987613E0 -1.36709788E-2  4.91800599E-5    3
 -4.84743026E-8 1.66693956E-11  -1.02466476E4  -4.64130376E0                   4
CH*               TPIS79H   1C   1          G     200.0    3500.0  1000.0      1
   2.78220752E0  1.47246754E-3 -4.63436227E-7 7.32736021E-11-4.19705404E-15    2
    1.0454706E5   5.17421018E0   3.47250101E0  4.26443626E-4 -1.95181794E-6    3
  3.51755043E-9-1.60436174E-12   1.04334869E5   1.44799533E0                   4
HCO               L12-89H   1O   1C   1     G     200.0    3500.0  1000.0      1
   2.77217438E0  4.95695526E-3 -2.48445613E-6 5.89161778E-10-5.33508711E-14    2
   4.01191815E3   9.79834492E0   4.22118584E0 -3.24392532E-3  1.37799446E-5    3
 -1.33144093E-8 4.33768865E-12   3.83956496E3   3.39437243E0                   4
CH2O              L-8-88H   2O   1C   1     G     200.0    3500.0  1000.0      1
   1.76069008E0  9.20000082E-3 -4.42258813E-6  1.00641212E-9 -8.8385564E-14    2
  -1.39958323E4    1.3656323E1   4.79372315E0 -9.90833369E-3  3.73220008E-5    3
 -3.79285261E-8 1.31772652E-11  -1.43089567E4    6.028129E-1                   4
CH3O              IU1-03H   3O   1C   1     G     200.0    6000.0  1000.0      1
   4.75779238E0  7.44142474E-3 -2.69705176E-6 4.38090504E-10-2.63537098E-14    2
    3.7811194E2  -1.96680028E0   3.71180502E0 -2.80463306E-3  3.76550971E-5    3
 -4.73072089E-8  1.8658842E-11    1.2956976E3   6.57240864E0                   4
CO                TPIS79O   1C   1          G     200.0    3500.0  1000.0      1
   2.71518561E0  2.06252743E-3 -9.98825771E-7 2.30053008E-10-2.03647716E-14    2
  -1.41518724E4   7.81868772E0   3.57953347E0  -6.1035368E-4  1.01681433E-6    3
 9.07005884E-10-9.04424499E-13   -1.4344086E4   3.50840928E0                   4
CO2               L-7-88O   2C   1          G     200.0    3500.0  1000.0      1
   3.85746029E0  4.41437026E-3 -2.21481404E-6 5.23490188E-10-4.72084164E-14    2
   -4.8759166E4   2.27163806E0   2.35677352E0  8.98459677E-3 -7.12356269E-6    3
  2.45919022E-9-1.43699548E-13  -4.83719697E4   9.90105222E0                   4
C2O               RUS-79O   1C   2          G     200.0    6000.0  1000.0      1
    5.1512722E0   2.3726722E-3  -7.6135971E-7  1.1706415E-10 -7.0257804E-15    2
    3.3241888E4   -2.2183135E0     2.864861E0   1.1990216E-2  -1.8362448E-5    3
   1.5769739E-8 -5.3897452E-12    3.3749932E4    8.8867772E0                   4
C2H               L-1-91H   1C   2          G     200.0    3500.0  1000.0      1
   3.16780652E0  4.75221902E-3 -1.83787077E-6 3.04190252E-10 -1.7723277E-14    2
    6.7121065E4   6.63589475E0   2.88965733E0  1.34099611E-2 -2.84769501E-5    3
  2.94791045E-8-1.09331511E-11   6.68393932E4   6.22296438E0                   4
C2H2              L-1-91H   2C   2          G     200.0    3500.0  1000.0      1
   4.14756964E0  5.96166664E-3 -2.37294852E-6 4.67412171E-10-3.61235213E-14    2
   2.59359992E4  -1.23028121E0  8.08681094E-1  2.33615629E-2 -3.55171815E-5    3
  2.80152437E-8-8.50072974E-12   2.64289807E4   1.39397051E1                   4
H2CC              L12-89H   2C   2          G     200.0    6000.0  1000.0      1
     4.278034E0   4.7562804E-3  -1.6301009E-6  2.5462806E-10 -1.4886379E-14    2
    4.8316688E4   6.4023701E-1    3.2815483E0   6.9764791E-3  -2.3855244E-6    3
  -1.2104432E-9  9.8189545E-13    4.8621794E4     5.920391E0                   4
C2H3              L-2-92H   3C   2          G     200.0    3500.0  1000.0      1
     3.016724E0  1.03302292E-2 -4.68082349E-6  1.01763288E-9-8.62607041E-14    2
   3.46128739E4   7.78732378E0   3.21246645E0  1.51479162E-3  2.59209412E-5    3
 -3.57657847E-8 1.47150873E-11   3.48598468E4   8.51054025E0                   4
C2H4              L-1-91H   4C   2          G     200.0    3500.0  1000.0      1
   2.03611116E0  1.46454151E-2 -6.71077915E-6  1.47222923E-9-1.25706061E-13    2
   4.93988614E3   1.03053693E1   3.95920148E0 -7.57052247E-3  5.70990292E-5    3
 -6.91588753E-8 2.69884373E-11   5.08977593E3   4.09733096E0                   4
C2H5              L12-92H   5C   2          G     200.0    3500.0  1000.0      1
   1.95465642E0  1.73972722E-2 -7.98206668E-6  1.75217689E-9-1.49641576E-13    2
     1.285752E4   1.34624343E1   4.30646568E0 -4.18658892E-3  4.97142807E-5    3
 -5.99126606E-8 2.30509004E-11   1.28416265E4   4.70720924E0                   4
HCCO              SRIC91H   1O   1C   2     G     300.0    4000.0  1000.0      1
    5.6282058E0   4.0853401E-3  -1.5934547E-6  2.8626052E-10 -1.9407832E-14    2
    1.9327215E4   -3.9302595E0    2.2517214E0   1.7655021E-2  -2.3729101E-5    3
   1.7275759E-8 -5.0664811E-12    2.0059449E4    1.2490417E1                   4
CH2CO             D05-90H   2O   1C   2     G     200.0    3500.0  1000.0      1
   4.51129732E0  9.00359745E-3 -4.16939635E-6 9.23345882E-10-7.94838201E-14    2
      -7.7785E3  6.32247205E-1    2.1358363E0  1.81188721E-2 -1.73947474E-5    3
  9.34397568E-9-2.01457615E-12        -7.27E3    1.2215648E1                   4
CH3CO             T-9-92H   3O   1C   2     G     200.0    6000.0  1000.0      1
    5.9447731E0   7.8667205E-3  -2.8865882E-6  4.7270875E-10 -2.8599861E-14    2
   -3.7873075E3   -5.0136751E0    4.1634257E0   -2.326161E-4    3.426782E-5    3
  -4.4105227E-8  1.7275612E-11   -2.6574529E3     7.346828E0                   4
CH2CHO            D05-83H   3O   1C   2     G     300.0    5000.0  1000.0      1
    5.9756699E0   8.1305914E-3  -2.7436245E-6  4.0703041E-10 -2.1760171E-14    2
       -9.695E2   -5.0320879E0    3.4090624E0   1.0738574E-2   1.8914925E-6    3
  -7.1585831E-9  2.8673851E-12          6.2E1    9.5714535E0                   4
C3H3              T-5-97H   3C   3          G     200.0    6000.0  1000.0      1
    7.1422188E0  7.61902005E-3  -2.6745995E-6 4.24914801E-10-2.51475415E-14    2
   3.89087427E4  -1.25848436E1   1.35110927E0  3.27411223E-2 -4.73827135E-5    3
  3.76309808E-8-1.18540923E-11   4.01057783E4   1.52058924E1                   4
pC3H4             T-2-90H   4C   3          G     200.0    6000.0  1000.0      1
      6.02524E0   1.1336542E-2  -4.0223391E-6  6.4376063E-10 -3.8299635E-14    2
    1.9620942E4   -8.6043785E0    2.6803869E0   1.5799651E-2   2.5070596E-6    3
  -1.3657623E-8  6.6154285E-12    2.0802374E4    9.8769351E0                   4
aC3H4             L-8-89H   4C   3          G     200.0    6000.0  1000.0      1
    6.3168722E0   1.1133728E-2  -3.9629378E-6  6.3564238E-10  -3.787554E-14    2
    2.0117495E4   -1.0995766E1    2.6130445E0   1.2122575E-2    1.853988E-5    3
  -3.4525149E-8  1.5335079E-11    2.1541567E4    1.0226139E1                   4
aC3H5             PD5-98H   5C   3          G     300.0    3000.0  1000.0      1
    6.5007877E0   1.4324731E-2  -5.6781632E-6   1.1080801E-9 -9.0363887E-14    2
    1.7482449E4    -1.124305E1    1.3631835E0   1.9813821E-2    1.249706E-5    3
  -3.3355555E-8  1.5846571E-11    1.9245629E4    1.7173214E1                   4
C3H6              120186H   6C   3          G     300.0    5000.0  1000.0      1
     6.732257E0    1.490834E-2   -4.949899E-6   7.212022E-10  -3.766204E-14    2
    -9.235703E2    -1.331335E1     1.493307E0    2.092518E-2    4.486794E-6    3
   -1.668912E-8   7.158146E-12     1.074826E3     1.614534E1                   4
nC3H7             P11-94H   7C   3          G     300.0    3000.0  1000.0      1
    7.7097479E0   1.6031485E-2  -5.2720238E-6  7.5888352E-10 -3.8862719E-14    2
    7.9762236E3   -1.5515297E1    1.0491173E0   2.6008973E-2   2.3542516E-6    3
  -1.9595132E-8  9.3720207E-12    1.0312346E4    2.1136034E1                   4
C3H8              P11-94H   8C   3          G     300.0    3000.0  1000.0      1
    7.5244152E0   1.8898282E-2  -6.2921041E-6  9.2161457E-10 -4.8684478E-14    2
   -1.6564394E4   -1.7838375E1   9.2851093E-1   2.6460566E-2   6.0332446E-6    3
  -2.1914953E-8  9.4961544E-12   -1.4057907E4    1.9225538E1                   4
C2H3CHO           USC-07H   4O   1C   3     G     300.0    5000.0  1000.0      1
    5.8111868E0   1.7114256E-2  -7.4834161E-6   1.4252249E-9 -9.1746841E-14    2
   -1.0784054E4   -4.8588004E0    1.2713498E0   2.6231054E-2  -9.2912305E-6    3
  -4.7837272E-9  3.3480543E-12   -9.3357344E3    1.9498077E1                   4
C4H2              D11-99H   2C   4          G     300.0    3000.0  1000.0      1
    9.1576328E0   5.5430518E-3  -1.3591604E-6  1.8780075E-11  2.3189536E-14    2
    5.2588039E4    -2.371146E1    1.0543978E0    4.162696E-2  -6.5871784E-5    3
   5.3257075E-8 -1.6683162E-11    5.4185211E4    1.4866591E1                   4
iC4H3             USC-07H   3C   4          G     300.0    5000.0  1000.0      1
    7.6538548E0   1.1204055E-2  -4.6401342E-6  8.6786639E-10 -5.7430562E-14    2
    5.7954363E4   -1.1756476E1    3.7221482E0   2.5957543E-2  -2.6356343E-5    3
    1.550892E-8 -3.8040565E-12    5.8837121E4    7.5637245E0                   4
C4H4              USC-07H   4C   4          G     300.0    5000.0  1000.0      1
    7.2539601E0   1.3914094E-2  -5.2932214E-6   8.348045E-10 -3.5197882E-14    2
    3.1766016E4   -1.2629521E1   5.8857048E-1   3.6546685E-2  -3.4106968E-5    3
   1.6652619E-8 -3.0064623E-12    3.3359492E4    2.0657881E1                   4
nC4H5             USC-07H   5C   4          G     300.0    5000.0  1000.0      1
    7.4087291E0   1.7752748E-2  -7.5601506E-6   1.4203795E-9 -9.1100182E-14    2
    4.0438762E4   -1.3150027E1    2.261129E-1   3.6742371E-2  -2.2120474E-5    3
   1.4390138E-9  2.6435809E-12     4.242841E4    2.4066401E1                   4
iC4H5             USC-07H   5C   4          G     300.0    5000.0  1000.0      1
    6.9646029E0   1.8274333E-2  -7.8133735E-6   1.5292154E-9 -1.0920493E-13    2
    3.4725098E4   -1.0649321E1   1.1308105E-1   4.0950615E-2  -3.5413581E-5    3
   1.5530969E-8 -2.3355122E-12    3.6383371E4    2.3692457E1                   4
C4H5-2            H6W-94H   5C   4          G     300.0    3000.0  1000.0      1
    1.4538171E1  -8.5677056E-3   2.3559524E-5  -1.3676379E-8  2.4436927E-12    2
    3.3259095E4   -4.5369497E1     2.969628E0   2.4442245E-2  -9.1251424E-6    3
 -4.2466871E-18  1.6304728E-21    3.5503316E4    1.2036051E1                   4
c-C4H5            -PUPM3H   5C   4          G     300.0    3000.0  1000.0      1
    6.7467155E0      1.7283E-2  -6.5168579E-6  9.8917574E-10 -3.4604908E-14    2
    3.2808359E4    -1.291288E1   -2.6397593E0   4.1549157E-2  -2.1920954E-5    3
  -4.6559014E-9   6.134889E-12    3.5373828E4    3.5701797E1                   4
C4H6              H6W-94H   6C   4          G     300.0    3000.0  1000.0      1
    8.8673134E0    1.491867E-2  -3.1548716E-6  -4.184133E-10  1.5761258E-13    2
    9.1338516E3   -2.3328171E1   1.1284465E-1   3.4369022E-2  -1.1107392E-5    3
   -9.210666E-9  6.2065179E-12     1.180227E4    2.3089996E1                   4
C4H612            A-8-83H   6C   4          G     300.0    3000.0  1000.0      1
     1.781557E1   -4.257502E-3    1.051185E-5   -4.473844E-9   5.848138E-13    2
     1.267342E4    -6.982662E1     1.023467E0    3.495919E-2   -2.200905E-5    3
    6.942272E-9  -7.879187E-13     1.811799E4     1.975066E1                   4
C4H6-2            A-8-83H   6C   4          G     300.0    3000.0  1000.0      1
    9.0338133E0    8.212451E-3   7.1753952E-6  -5.8834334E-9  1.0343915E-12    2
    1.4335068E4   -2.0985762E1    2.1373338E0   2.6486229E-2  -9.0568711E-6    3
 -5.5386397E-19  2.1281884E-22    1.5710902E4    1.3529426E1                   4
C4H7              USC-07H   7C   4          G     300.0    5000.0  1000.0      1
    7.0134835E0   2.2634558E-2   -9.254547E-6   1.6807927E-9 -1.0408617E-13    2
    2.0955008E4    -8.889308E0   7.4449432E-1   3.9678857E-2  -2.2898086E-5    3
   2.1352973E-9  2.3096375E-12    2.2653328E4    2.3437878E1                   4
C4H81             T-6-83H   8C   4          G     300.0    5000.0  1000.0      1
    2.0535841E0   3.4350507E-2  -1.5883197E-5   3.3089662E-9 -2.5361045E-13    2
   -2.1397231E3    1.5543201E1     1.181138E0    3.085338E-2   5.0865247E-6    3
  -2.4654888E-8  1.1110193E-11   -1.7904004E3    2.1062469E1                   4
H2C4O             USC-07H   2O   1C   4     G     300.0    5000.0  1000.0      1
    8.4292183E0   1.0502701E-2  -4.2066836E-6  7.1184902E-10 -3.5796602E-14    2
    2.2907807E4   -1.6511997E1      3.18119E0   2.9840752E-2  -3.2832409E-5    3
   2.0631813E-8 -5.4200598E-12    2.4125576E4      9.42101E0                   4
CH2CHCHCHO        USC-07H   5O   1C   4     G     300.0    5000.0  1000.0      1
    8.3010607E0   1.9945331E-2  -8.2903771E-6   1.5100753E-9 -9.1581155E-14    2
    1.5788387E2   -1.6910566E1    1.2108673E0   3.5205878E-2   -1.093909E-5    3
  -1.1720642E-8  7.6174908E-12    2.2665703E3    2.0613544E1                   4
CH3CHCHCO         USC-07H   5O   1C   4     G     300.0    5000.0  1000.0      1
    7.7608204E0   2.0031804E-2  -8.0631016E-6   1.3361392E-9 -6.2308408E-14    2
    4.5708291E3   -1.1095638E1     5.305346E0   1.5749373E-2   2.1623913E-5    3
  -3.6607769E-8  1.4932489E-11    5.7588633E3    4.2043533E0                   4
C5H4O             T-8-99H   4O   1C   5     G     200.0    6000.0  1000.0      1
   1.00806824E1  1.61143465E-2 -5.83314509E-6  9.4675932E-10-5.68972206E-14    2
   1.94364771E3  -2.94521623E1  2.64576497E-1  3.34873827E-2   1.6773847E-6    3
 -2.96207455E-8 1.54431476E-11   5.11159287E3   2.35409513E1                   4
C5H5O(1,3)        DU0997H   5O   1C   5     G     300.0    3000.0  1000.0      1
     9.243144E0   2.2201257E-2  -9.3105946E-6   1.7155222E-9 -1.0613969E-13    2
    1.5908394E3   -2.4087738E1   -2.9566984E0   5.5851892E-2  -3.7241636E-5    3
   4.1624357E-9   3.927201E-12    4.8573193E3    3.8676682E1                   4
C5H5O(2,4)        D-9-97H   5O   1C   5     G     300.0    3000.0  1000.0      1
    8.5405312E0    2.298951E-2  -9.5437563E-6   1.7061612E-9  -9.745936E-14    2
    2.2263699E4   -2.0818825E1     -3.07776E0   5.2581679E-2  -2.8856513E-5    3
  -3.3885479E-9  6.3361399E-12    2.5510455E4    3.9591522E1                   4
C5H5              T12-89H   5C   5          G     300.0    2000.0  1000.0      1
    7.4743938E0   1.6012733E-2  -6.4823148E-9  -3.5819703E-9  9.2365071E-13    2
       2.8086E4      -1.6133E1   9.8349822E-1   3.3651476E-2  -1.1054181E-7    3
  -3.6743394E-8  2.3141184E-11       2.9626E4    1.6585519E1                   4
C5H6              T-1-90H   6C   5          G     200.0    6000.0  1000.0      1
    9.9757848E0   1.8905543E-2  -6.8411461E-6    1.109934E-9 -6.6680236E-14    2
    1.1081693E4   -3.2209454E1   8.6108957E-1   1.4804031E-2   7.2108895E-5    3
  -1.1338055E-7  4.8689972E-11    1.4801755E4    2.1353453E1                   4
C6H5              D11-99H   5C   6          G     300.0    3000.0  1000.0      1
     8.597311E0    2.224163E-2  -8.7199978E-6   1.3788785E-9 -5.3146056E-14    2
    3.6261047E4   -2.2954643E1   -3.6931453E0   5.2178968E-2  -2.5558427E-5    3
  -7.0661121E-9  7.5833975E-12     3.977959E4    4.1332535E1                   4
C6H6              D11-99H   6C   6          G     300.0    3000.0  1000.0      1
    9.1381245E0   2.3854433E-2  -8.8127726E-6   1.2099021E-9 -1.8221503E-14    2
    5.2043462E3   -2.9115665E1   -4.8437734E0   5.8427613E-2  -2.9485855E-5    3
   -6.939044E-9  8.2125253E-12    9.1817773E3    4.3889832E1                   4
C6H5O             T05-02H   5O   1C   6     G     200.0    6000.0  1000.0      1
    1.3722172E1  1.74688771E-2  -6.3550452E-6  1.03492308E-9-6.23410504E-14    2
   2.87274751E2   -4.8818168E1 -4.66204455E-1  4.13443975E-2  1.32412991E-5    3
 -5.72872769E-8 2.89763707E-11   4.77858391E3   2.76990274E1                   4
C6H5OH            L-4-84H   6O   1C   6     G     300.0    5000.0  1000.0      1
    1.4912073E1   1.8378135E-2  -6.1983128E-6  9.1983221E-10 -4.9209565E-14    2
   -1.8375199E4   -5.5924103E1   -1.6956539E0   5.2271299E-2   -7.202405E-6    3
  -3.5859603E-8  2.0449073E-11   -1.3284121E4     3.254216E1                   4
C6H4O2            PUML96H   4O   2C   6     G     300.0    5000.0  1000.0      1
     1.173084E1   2.3614995E-2  -1.0234576E-5   1.9532174E-9 -1.2746022E-13    2
    -2.108577E4   -3.6300453E1  -9.5193005E-1   5.7842445E-2  -3.8214439E-5    3
   4.6312656E-9  3.6296651E-12   -1.7611047E4    2.9239513E1                   4
PXC6H11           -THERGH  11C   6          G     300.0    5000.0  1000.0      1
      1.36624E1     2.78801E-2    -8.49489E-6     1.24384E-9   -7.17067E-14    2
       1.3141E4     -4.12369E1    -8.10229E-1     6.88802E-2    -4.93843E-5    3
     1.71881E-8   -1.64486E-12      1.70719E4      3.32599E1                   4
SAXC6H11          -THERGH  11C   6          G     300.0    5000.0  1000.0      1
    1.6012522E1   2.4324704E-2  -7.0564247E-6   1.0056571E-9  -5.735134E-14    2
     3.255875E3   -5.6644012E1  -1.0285245E-1   6.2364902E-2  -3.8147118E-5    3
   1.1553102E-8 -1.4421564E-12    8.3548125E3    2.9012577E1                   4
cC6H11            -THERGH  11C   6          G     300.0    5000.0  1000.0      1
      1.22446E1     3.44416E-2    -1.19965E-5     1.93711E-9   -1.19843E-13    2
      1.76576E3     -4.60541E1     -7.87845E0     8.29126E-2    -5.41053E-5    3
     1.87956E-8   -3.25634E-12      8.10221E3      6.06987E1                   4
cC6H10            THERGAH  10C   6          G     300.0    5000.0  1000.0      1
      1.00457E1     3.42604E-2    -1.28037E-5     2.17489E-9   -1.39539E-13    2
     -6.40885E3     -3.26015E1     -5.76213E0     7.22665E-2     -3.4207E-5    3
    -6.55031E-9    7.77014E-12     -1.87035E3      5.02213E1                   4
C5H10             -THERGH  10C   5          G     300.0    5000.0  1000.0      1
    1.2256285E1   2.4460349E-2  -8.0484033E-6   1.2561479E-9 -7.6320474E-14    2
   -8.6215342E3   -3.8477562E1  -5.0028729E-1   5.3781059E-2  -2.9450504E-5    3
   5.6197726E-9  3.8702608E-13   -4.5748574E3    2.9451677E1                   4
PXC5H9            -THERMH   9C   5          G     300.0    5000.0  1386.0      1
   1.45546753E1  2.04331611E-2 -7.07391431E-6  1.10720105E-9-6.46021493E-14    2
   6.76813422E3   -5.3724374E1  -1.22720644E0  5.49419289E-2  -3.5628402E-5    3
  1.18245127E-8-1.61716004E-12   1.25391664E4   3.19626373E1                   4
SAXC5H9           -----GH   9C   5          G     300.0    5000.0  1389.0      1
   1.51441327E1  1.93268901E-2 -6.34197189E-6 9.62600971E-10-5.51208154E-14    2
   5.16943043E3  -5.59956467E1  -1.08167008E0  5.72222617E-2 -4.01416553E-5    3
  1.46881058E-8-2.19955709E-12   1.07882469E4   3.11232057E1                   4
cC6H12            -THERGH  12C   6          G     300.0    5000.0  1375.0      1
    1.0220857E1   4.1419212E-2  -1.6003041E-5    2.794571E-9 -1.8346064E-13    2
   -2.1665023E4   -3.8751984E1   -8.0989399E0   8.2196921E-2  -4.4530218E-5    3
   8.0734237E-9  5.6723105E-13   -1.5694874E4    5.9335274E1                   4
cC6H11O2          -thermH  11O   2C   6     G     300.0    5000.0  1379.0      1
   2.23723502E1  2.76799389E-2 -9.74217376E-6  1.54194767E-9-9.06767646E-14    2
  -2.25043028E4  -9.84390954E1  -4.91663898E0  8.36156703E-2 -4.98338842E-5    3
  1.27483629E-8-9.18573704E-13   -1.2318179E4   5.07734668E1                   4
cC6H10O2H-2       -thermH  11O   2C   6     G     300.0    5000.0  1674.0      1
   2.08646979E1  2.96341739E-2 -1.07902024E-5  1.75531891E-9-1.05423919E-13    2
  -1.46988749E4   -8.6139909E1  -5.91891989E0  8.90964037E-2 -5.70299093E-5    3
  1.65056839E-8-1.68121138E-12  -5.68907646E3   5.79514171E1                   4
SOOcC6O2H         -thermH  11O   4C   6     G     300.0    5000.0  1386.0      1
   2.81643825E1  2.70787755E-2 -9.55221198E-6  1.51423647E-9-8.91457979E-14    2
  -3.68750235E4  -1.23417034E2  -3.28956238E0  9.63507262E-2 -6.55056629E-5    3
  2.09993056E-8-2.51428587E-12  -2.56520552E4   4.68029573E1                   4
SOOcC6O           -thermH  10O   3C   6     G     300.0    5000.0  1381.0      1
   2.65003458E1  2.41045942E-2 -8.59208816E-6  1.37146122E-9-8.11269335E-14    2
  -5.31869893E4  -1.18658969E2   -6.3304585E0  9.86107916E-2 -7.17944768E-5    3
  2.51724396E-8-3.43846137E-12  -4.16778327E4   5.82590313E1                   4
SAXcC6H9          CBSQB3H   9C   6          G     300.0    5000.0  1381.0      1
   1.71127777E1  2.15146082E-2 -7.60951916E-6  1.20823796E-9-7.12063847E-14    2
   5.37552038E3  -7.25511504E1  -5.86858096E0  7.38153354E-2 -5.33135498E-5    3
  1.95943368E-8-2.95964976E-12   1.35477481E4   5.14569861E1                   4
cC6H8-13          CBSQB3H   8C   6          G     300.0    5000.0  1374.0      1
   1.80507969E1  1.97853401E-2 -7.09476605E-6  1.13690126E-9-6.74331128E-14    2
   5.44317533E2  -8.38058116E1  -9.28596255E0  7.90151285E-2 -5.35608478E-5    3
  1.65154855E-8-1.81087381E-12   1.03774749E4   6.44511975E1                   4
SAXcC6H7          -THERMH   7C   6          G     300.0    5000.0  1394.0      1
   1.78036596E1  1.65539606E-2 -5.77070866E-6 9.07479155E-10-5.31246125E-14    2
   1.99875228E4  -7.61002283E1   -3.0882319E0  7.28411738E-2 -6.56191791E-5    3
  3.02958751E-8 -5.5831605E-12   2.65398733E4   3.35252593E1                   4
CH3-2-C4H5-13     -THERMH   8C   5          G     300.0    5000.0  1400.0      1
   1.41556174E1  1.81480914E-2 -6.08112534E-6 9.30933623E-10-5.34766993E-14    2
   2.75150666E3  -5.04830683E1  -1.29614747E0  6.00087837E-2 -5.08075796E-5    3
  2.29593112E-8-4.20160882E-12   7.57617199E3   3.05152312E1                   4
SAXC4H7           -THERMH   7C   4          G     300.0    5000.0  1385.0      1
    1.0085754E1   1.5629929E-2  -4.4258954E-6  6.2146094E-10 -3.5168899E-14    2
    1.1044441E4   -2.8420502E1   4.7701374E-1   3.6144733E-2  -1.6311067E-5    3
 -1.5756466E-10  1.7294161E-12    1.4199343E4    2.3200636E1                   4
END

TRANSPORT
N2            1 97.53   3.621 0.0   1.76  4.0
H             0 145.0   2.05  0.0   0.0   0.0
O             0 80.0    2.75  0.0   0.0   0.0
OH            1 80.0    2.75  0.0   0.0   0.0
HO2           2 107.4   3.458 0.0   0.0   1.0
H2            1 38.0    2.92  0.0   0.79  280.0
H2O           2 572.4   2.605 1.844 0.0   4.0
H2O2          2 107.4   3.458 0.0   0.0   3.8
O2            1 107.4   3.458 0.0   1.6   3.8
CH            1 80.0    2.75  0.0   0.0   0.0
CH2           1 144.0   3.8   0.0   0.0   0.0
CH2*          1 144.0   3.8   0.0   0.0   0.0
CH3           1 144.0   3.8   0.0   0.0   0.0
CH4           2 141.4   3.746 0.0   2.6   13.0
CH*           1 80.0    2.75  0.0   0.0   0.0
HCO           2 498.0   3.59  0.0   0.0   0.0
CH2O          2 498.0   3.59  0.0   0.0   2.0
CH3O          2 417.0   3.69  1.7   0.0   2.0
CO            1 98.1    3.65  0.0   1.95  1.8
CO2           1 244.0   3.763 0.0   2.65  2.1
C2O           1 232.4   3.828 0.0   0.0   1.0
C2H           1 209.0   4.1   0.0   0.0   2.5
C2H2          1 209.0   4.1   0.0   0.0   2.5
H2CC          2 209.0   4.1   0.0   0.0   2.5
C2H3          2 209.0   4.1   0.0   0.0   1.0
C2H4          2 280.8   3.971 0.0   0.0   1.5
C2H5          2 252.3   4.302 0.0   0.0   1.5
HCCO          2 150.0   2.5   0.0   0.0   1.0
CH2CO         2 436.0   3.97  0.0   0.0   2.0
CH3CO         2 436.0   3.97  0.0   0.0   2.0
CH2CHO        2 436.0   3.97  0.0   0.0   2.0
C3H3          2 252.0   4.76  0.0   0.0   1.0
pC3H4         1 252.0   4.76  0.0   0.0   1.0
aC3H4         1 252.0   4.76  0.0   0.0   1.0
aC3H5         2 266.8   4.982 0.0   0.0   1.0
C3H6          2 266.8   4.982 0.0   0.0   1.0
nC3H7         2 266.8   4.982 0.0   0.0   1.0
C3H8          2 266.8   4.982 0.0   0.0   1.0
C2H3CHO       2 357.0   5.176 0.0   0.0   1.0
C4H2          1 357.0   5.18  0.0   0.0   1.0
iC4H3         2 357.0   5.18  0.0   0.0   1.0
C4H4          2 357.0   5.18  0.0   0.0   1.0
nC4H5         2 357.0   5.18  0.0   0.0   1.0
iC4H5         2 357.0   5.18  0.0   0.0   1.0
C4H5-2        2 357.0   5.18  0.0   0.0   1.0
c-C4H5        2 329.0   5.1   0.0   0.0   1.0
C4H6          2 357.0   5.18  0.0   0.0   1.0
C4H612        2 357.0   5.18  0.0   0.0   1.0
C4H6-2        2 357.0   5.18  0.0   0.0   1.0
C4H7          2 357.0   5.176 0.0   0.0   1.0
C4H81         2 357.0   5.176 0.0   0.0   1.0
H2C4O         2 357.0   5.18  0.0   0.0   1.0
CH2CHCHCHO    1 357.0   5.18  0.0   0.0   1.0
CH3CHCHCO     1 357.0   5.18  0.0   0.0   1.0
C5H4O         2 464.8   5.29  0.0   10.32 0.0
C5H5O(1,3)    2 494.0   5.2   1.6   0.0   1.0
C5H5O(2,4)    2 494.0   5.2   1.6   0.0   1.0
C5H5          1 357.0   5.18  0.0   0.0   1.0
C5H6          1 357.0   5.18  0.0   0.0   1.0
C6H5          2 464.8   5.29  0.0   10.32 0.0
C6H6          2 464.8   5.29  0.0   10.32 0.0
C6H5O         2 464.8   5.29  0.0   10.32 0.0
C6H5OH        2 464.8   5.29  0.0   10.32 0.0
C6H4O2        2 485.0   5.425 0.4   0.0   1.0
PXC6H11       2 504.629 5.628 0.0   0.0   1.0
SAXC6H11      2 504.629 5.628 0.0   0.0   1.0
cC6H11        2 464.8   5.29  0.0   0.0   1.0
cC6H10        2 464.8   5.29  0.0   0.0   1.0
C5H10         2 448.508 5.342 0.0   0.0   1.0
PXC5H9        2 448.508 5.342 0.0   0.0   1.0
SAXC5H9       2 357.0   5.18  0.0   0.0   1.0
cC6H12        2 464.8   5.29  0.0   0.0   1.0
cC6H11O2      2 464.8   5.29  0.0   0.0   1.0
cC6H10O2H-2   2 464.8   5.29  0.0   0.0   1.0
SOOcC6O2H     2 464.8   5.29  0.0   0.0   1.0
SOOcC6O       2 464.8   5.29  0.0   0.0   1.0
SAXcC6H9      2 464.8   5.29  0.0   0.0   1.0
cC6H8-13      2 464.8   5.29  0.0   0.0   1.0
SAXcC6H7      2 464.8   5.29  0.0   0.0   1.0
CH3-2-C4H5-13 2 448.508 5.342 0.0   0.0   1.0
SAXC4H7       2 357.0   5.176 0.0   0.0   1.0
END

REACTIONS MOLES CAL/MOLE
!GRI3.0 * 1.00
H+O2=O+OH    2.644E16 -0.6707 1.7041E4
!
! Delete the block below if you do not use the revised tranfit program (see http://ae-www.usc.edu/research/combustion/CombustionKinetics/Mechanisms/USC-Mech%20II/USC_Mech%20II.htm)
!
!GRI3.0 * 1.19
O+H2=H+OH    4.589E4 2.7 6.26E3
!GRI3.0 * 0.80
OH+H2=H+H2O    1.734E8 1.51 3.43E3
!GRI3.0 * 1.11
2OH=O+H2O    3.973E4 2.4 -2.11E3
!GRI3.0 * 1.78
2H+M=H2+M    1.78E18 -1.0 0.0E0
    H2/0.0/
    H2O/0.0/
    CO2/0.0/
!HE/0.63/
!GRI3.0
2H+H2=2H2    9.0E16 -0.6 0.0E0
!GRI3.0 * 0.94
2H+H2O=H2+H2O    5.624E19 -1.25 0.0E0
!GRI3.0
2H+CO2=H2+CO2    5.5E20 -2.0 0.0E0
!GRI3.0 * 2.00
H+OH+M=H2O+M    4.4E22 -2.0 0.0E0
    H2/2.0/
    H2O/6.3/
    CO/1.75/
    CO2/3.6/
!HE/0.38/
!86TSA/HAM * 2.00
O+H+M=OH+M    9.428E18 -1.0 0.0E0
    H2/2.0/
    H2O/12.0/
    CO/1.75/
    CO2/3.6/
!                                                                    HE/0.7/
!GRI3.0
2O+M=O2+M    1.2E17 -1.0 0.0E0
    H2/2.4/
    H2O/15.4/
    CO/1.75/
    CO2/3.6/
!                                                                   HE/0.83/
!00 TROE - Based on M=N2 * 1.10
H+O2(+M)=HO2(+M)    5.116E12 0.44 0.0E0
    O2/0.85/
    H2O/11.89/
    CO/1.09/
    CO2/2.18/
    LOW/6.328E19 -1.4E0 0.0E0/
    TROE/5.0E-1 1.0E-30 1.0E30/
!                                                                   HE/0.46/
!00MIC/SUT * 0.80
H2+O2=HO2+H    5.916E5 2.433 5.3502E4
!88ZEL/EWI * 1.50
!Fit 88ZEL/EWI and 92BAU/COB
!H2O=6xN2 88ZEL/EWI
2OH(+M)=H2O2(+M)    1.11E14 -0.37 0.0E0
    H2/2.0/
    H2O/6.0/
    CO/1.75/
    CO2/3.6/
    LOW/2.01E17 -5.84E-1 -2.293E3/
    TROE/7.346E-1 9.4E1 1.756E3 5.182E3/
!                                                                    HE/0.7/
!
!
! Reactions of HO2
!
!GRI3.0
HO2+H=O+H2O    3.97E12 0.0 6.71E2
!99MUE/KIM * 1.06
HO2+H=2OH    7.485E13 0.0 2.95E2
!GRI3.0 * 2.00
HO2+O=OH+O2    4.0E13 0.0 0.0E0
!90HIP/TRO
2HO2=O2+H2O2    1.3E11 0.0 -1.63E3
    DUP
!90HIP/TRO * 0.87
2HO2=O2+H2O2    3.658E14 0.0 1.2E4
    DUP
! Baulch et al. 1992
HO2+OH=H2O+O2    2.89E13 0.0 -5.0E2
!OH+HO2=H2O+O2                                1.41E+18    -1.760    60.0 ! Wang07
! Duplicate
!OH+HO2=H2O+O2                                1.12E+85   -22.300 26900.0 ! Wang07
! Duplicate
!OH+HO2=H2O+O2                                5.37E+70   -16.720 32900.0 ! Wang07
! Duplicate
!OH+HO2=H2O+O2                                2.51E+12     2.000 40000.0 ! Wang07
! Duplicate
!OH+HO2=H2O+O2                                1.00E+136   -40.00 34800.0 ! Wang07
! Duplicate
!
! Reactions of H2O2
!
!GRI3.0 * 0.50
H2O2+H=HO2+H2    6.05E6 2.0 5.2E3
!86TSA/HAM
H2O2+H=OH+H2O    2.41E13 0.0 3.97E3
!86TSA/HAM
H2O2+O=OH+HO2    9.63E6 2.0 3.97E3
!95HIP/NEU
H2O2+OH=HO2+H2O    2.0E12 0.0 4.27E2
    DUP
!Refit95HIP/NEU
!2.2E14 MAX K
H2O2+OH=HO2+H2O    2.67E41 -7.0 3.76E4
    DUP
!
! Reactions of CO/CO2
!
!99MUE/KIM * 0.76

!06JOS/WANG
CO+OH=CO2+H    7.046E4 2.053 -3.5567E2
    DUP
!06JOS/WANG
CO+OH=CO2+H    5.757E12 -0.664 3.3183E2
    DUP
!
! Reactions of HCO
!
!02FRI/DAV * 1.00
HCO+H=CO+H2    1.2E14 0.0 0.0E0
!GRI3.0
HCO+O=CO+OH    3.0E13 0.0 0.0E0
!GRI3.0
HCO+O=CO2+H    3.0E13 0.0 0.0E0
!86TSA/HAM
HCO+OH=CO+H2O    3.02E13 0.0 0.0E0
!02FRI/DAV * 2.00
HCO+M=CO+H+M    1.87E17 -1.0 1.7E4
    H2/2.0/
    H2O/0.0/
    CO/1.75/
    CO2/3.6/
!12xM * 2.00
HCO+H2O=CO+H+H2O    2.244E18 -1.0 1.7E4
!96HSU/MEB
HCO+O2=CO+HO2    1.204E10 0.807 -7.27E2
! ---- End of Optimized H2/O2 mechanism ----
!
!
! Reactions of CO/CO2 (See the H2/CO model above for additional reactions)
!
!GRI
CH+O=CO+H    5.7E13 0.0 0.0E0


!GRI
CH+H2=CH2+H    1.107E8 1.79 1.67E3
!GRI
CH+H2O=CH2O+H    5.71E12 0.0 -7.55E2
!GRI
CH+O2=HCO+O    3.3E13 0.0 0.0E0

!GRI
CH+CO2=HCO+CO    3.4E12 0.0 6.9E2
!

! Reactions of CH2(triplet)
!GRI
CH2+O=HCO+H    8.0E13 0.0 0.0E0


!GRI##
CH2+O2=HCO+OH    1.06E13 0.0 1.5E3
!GRI##
CH2+O2=CO2+2H    2.64E12 0.0 1.5E3
!
! Reactions of CH2(singlet)
!
!GRI
CH2*+N2=CH2+N2    1.5E13 0.0 6.0E2

!GRI
CH2*+O2=H+OH+CO    2.8E13 0.0 0.0E0
!GRI
CH2*+O2=CO+H2O    1.2E13 0.0 0.0E0
!GRI
CH2*+H2O=CH2+H2O    3.0E13 0.0 0.0E0


!GRI
CH2O+H(+M)=CH3O(+M)    5.4E11 0.454 2.6E3
    H2/2.0/
    H2O/6.0/
    CH4/2.0/
    CO/1.5/
    CO2/2.0/
    LOW/2.2E30 -4.8E0 5.56E3/
    TROE/7.58E-1 9.4E1 1.555E3 4.2E3/
!GRI
CH2O+H=HCO+H2    2.3E10 1.05 3.275E3
!GRI
CH2O+O=HCO+OH    3.9E13 0.0 3.54E3
!GRI
CH2O+OH=HCO+H2O    3.43E9 1.18 -4.47E2
!
! Reactions of CH3
!
!GRI
CH3+H(+M)=CH4(+M)    1.27E16 -0.63 3.83E2
    H2/2.0/
    H2O/6.0/
    CH4/2.0/
    CO/1.5/
    CO2/2.0/
    LOW/2.477E33 -4.76E0 2.44E3/
    TROE/7.83E-1 7.4E1 2.941E3 6.964E3/
!GRI
CH3+O=CH2O+H    8.43E13 0.0 0.0E0
!GRI
CH3+OH=CH2+H2O    5.6E7 1.6 5.42E3
!GRI
CH3+OH=CH2*+H2O    2.501E13 0.0 0.0E0


!GRI
CH3+HO2=CH3O+OH    1.34E13 0.0 0.0E0


!GRI
CH3+HCO=CH4+CO    8.48E12 0.0 0.0E0

!GRI
CH3+CH2=C2H4+H    4.0E13 0.0 0.0E0


!GRI
2CH3=H+C2H5    4.99E12 0.1 1.06E4
!Estimated
CH3+HCCO=C2H4+CO    5.0E13 0.0 0.0E0

!GRI
CH3O+O2=CH2O+HO2    4.28E-13 7.6 -3.53E3
!
! Reactions of CH4
!
!GRI
CH4+H=CH3+H2    6.6E8 1.62 1.084E4
!GRI
CH4+O=CH3+OH    1.02E9 1.5 8.6E3
!GRI
CH4+OH=CH3+H2O    1.0E8 1.6 3.12E3

!
! Reactions of C2H
!
!GRI
C2H+O2=HCO+CO    5.0E13 0.0 1.5E3
!
! Reactions of C2O
!
!
!92MIL/MEL
C2O+H=CH+CO    5.0E13 0.0 0.0E0
!92MIL/MEL
C2O+O=2CO    5.0E13 0.0 0.0E0
!92MIL/MEL
C2O+O2=2CO+O    2.0E13 0.0 0.0E0
!
! Reactions of HCCO
!
!GRI
HCCO+H=CH2*+CO    1.0E14 0.0 0.0E0
!GRI
HCCO+O=H+2CO    1.0E14 0.0 0.0E0
!GRI
HCCO+O2=OH+2CO    1.6E12 0.0 8.54E2

!92MIL/MEL
HCCO+OH=C2O+H2O    3.0E13 0.0 0.0E0
!GRI
HCCO+CH=C2H2+CO    5.0E13 0.0 0.0E0
!

!
! Reactions of C2H2
!
!99LAS/WAN
C2H2(+M)=H2CC(+M)    8.0E14 -0.52 5.075E4
    H2/2.0/
    H2O/6.0/
    CH4/2.0/
    CO/1.5/
    CO2/2.0/
    C2H4/2.5/
    LOW/2.45E15 -6.4E-1 4.97E4/
!96KNY/SLA
C2H3(+M)=C2H2+H(+M)    3.86E8 1.62 3.70482E4
    H2/2.0/
    H2O/6.0/
    CH4/2.0/
    CO/1.5/
    CO2/2.0/
    C2H2/3.0/
    C2H4/3.0/
    LOW/2.565E27 -3.4E0 3.579872E4/
    TROE/1.9816E0 5.3837E3 4.2932E0 -7.95E-2/
!GRI (0.2 branching ratio)
C2H2+O=CH2+CO    4.08E6 2.0 1.9E3
!GRI (0.8 branching ratio)
C2H2+O=HCCO+H    1.632E7 2.0 1.9E3

!GRI
C2H2+OH=CH2CO+H    2.18E-4 4.5 -1.0E3
!88BOH/TEM; 86FRA/BHA
C2H2+CH2=C3H3+H    1.2E13 0.0 6.62E3
!97WAN/FRE
C2H2+CH2*=C3H3+H    2.0E13 0.0 0.0E0

!GRI
C2H2+OH=C2H+H2O    3.37E7 2.0 1.4E4
!91SHI/MIC, 92KOS/FUK, 93FAR/MOR
C2H2+C2H=C4H2+H    9.6E13 0.0 0.0E0
!99DAV/LAW RRKM 1 atm
C2H2+CH3=pC3H4+H    2.56E9 1.1 1.3644E4
!99DAV/LAW RRKM 1 atm
C2H2+CH3=aC3H4+H    5.14E9 0.86 2.2153E4
!
! Reactions of Vinylidene
!

!Estimated
H2CC+OH=CH2CO+H    2.0E13 0.0 0.0E0
!
! Reactions of CH2CO/HCCOH
!
!calculated RRKM
CH2CO+H(+M)=CH2CHO(+M)    3.3E14 -0.06 8.5E3
    H2/2.0/
    H2O/6.0/
    CH4/2.0/
    CO/1.5/
    CO2/2.0/
    C2H2/3.0/
    C2H4/3.0/
    LOW/3.8E41 -7.64E0 1.19E4/
    TROE/3.37E-1 1.707E3 3.2E3 4.131E3/
!GRI
CH2CO+H=HCCO+H2    5.0E13 0.0 8.0E3
!calculated RRKM
CH2CO+H=CH3+CO    1.5E9 1.43 2.69E3


!GRI
CH2CO+OH=HCCO+H2O    7.5E12 0.0 2.0E3
!
! Reactions of C2H3
!
!GRI1.2
C2H3+H(+M)=C2H4(+M)    6.08E12 0.27 2.8E2
    H2/2.0/
    H2O/6.0/
    CH4/2.0/
    CO/1.5/
    CO2/2.0/
    C2H2/3.0/
    C2H4/3.0/
    LOW/1.4E30 -3.86E0 3.32E3/
    TROE/7.82E-1 2.075E2 2.663E3 6.095E3/
!86TSA/HAM
C2H3+H=C2H2+H2    9.0E13 0.0 0.0E0
!Estimated
C2H3+H=H2CC+H2    6.0E13 0.0 0.0E0
!86TSA/HAM
C2H3+O=CH2CO+H    4.8E13 0.0 0.0E0
!86TSA/HAM
C2H3+O=CH3+CO    4.8E13 0.0 0.0E0
!86TSA/HAM
C2H3+OH=C2H2+H2O    3.011E13 0.0 0.0E0

!GRI1.2
!96MEB/DIA
C2H3+O2=C2H2+HO2    1.34E6 1.61 -3.834E2

!96MEB/DIA
C2H3+O2=CH2CHO+O    3.0E11 0.29 1.1E1
!96MEB/DIA
C2H3+O2=HCO+CH2O    4.6E16 -1.39 1.01E3


!86TSA/HAM
C2H3+HCO=C2H4+CO    9.033E13 0.0 0.0E0

!86TSA/HAM
C2H3+HCO=C2H3CHO    1.8E13 0.0 0.0E0


!86TSA/HAM
C2H3+CH3(+M)=C3H6(+M)    2.5E13 0.0 0.0E0
    H2/2.0/
    H2O/6.0/
    CH4/2.0/
    CO/1.5/
    CO2/2.0/
    C2H4/3.0/
    LOW/4.27E58 -1.194E1 9.7698E3/
    TROE/1.75E-1 1.3406E3 6.0E4 1.01398E4/
!86TSA/HAM
C2H3+CH3=aC3H5+H    1.5E24 -2.83 1.8618E4


! RRKM 1 atm WAN/FRE
2C2H3=iC4H5+H    1.2E22 -2.44 1.3654E4

! RRKM 1 atm WAN/FRE
2C2H3=nC4H5+H    2.4E20 -2.04 1.5361E4
!

!
! Reactions of CH2CHO
!


!RRKM 1 atm
CH2CHO=CH3+CO    7.8E41 -9.147 4.69E4
!Estimated
CH2CHO+H=CH3+HCO    9.0E13 0.0 0.0E0


!82MIL/MIT
CH2CHO+H=CH2CO+H2    2.0E13 0.0 4.0E3


!92BAU/COB
CH2CHO+O2=CH2CO+HO2    1.4E11 0.0 0.0E0
!92BAU/COB
CH2CHO+O2=CH2O+CO+OH    1.8E10 0.0 0.0E0

! Reactions of CH3CO
!
!kinf, RRKM
CH3+CO(+M)=CH3CO(+M)    4.85E7 1.65 6.15E3
    H2/2.0/
    H2O/6.0/
    CH4/2.0/
    CO/1.5/
    CO2/2.0/
    C2H2/3.0/
    C2H4/3.0/
    LOW/7.8E30 -5.395E0 8.6E3/
    TROE/2.58E-1 5.98E2 2.1002E4 1.773E3/
!
! Reactions of C2H4
!
!C2H4(+M) = H2+H2CC(+M)                       8.000E+12    0.440 88770.00   !GRI###
!                                     LOW  /  7.000E+50   -9.310 99860.00   /
!                                     TROE / 0.7345  180.0  1035.00  5417.0 /

!04-MIL-KLI
C2H4+H(+M)=C2H5(+M)    1.367E9 1.463 1.355E3
    H2/2.0/
    H2O/6.0/
    CH4/2.0/
    CO/1.5/
    CO2/2.0/
    LOW/2.027E39 -6.642E0 5.769E3/
    TROE/-5.69E-1 2.99E2 9.147E3 -1.524E2/

!87MAH/MAR
C2H4+O=C2H3+OH    1.51E7 1.9 3.74E3
!87MAH/MAR
C2H4+O=CH3+HCO    1.92E7 1.83 2.2E2

!88LIU/MUL1
C2H4+OH=C2H3+H2O    3.6E6 2.0 2.5E3

!KP
C2H4+CH3=nC3H7    3.3E11 0.0 7.7E3

!97WAN/FRE RRKM 1 atm
C2H4+C2H3=C4H7    7.93E38 -8.47 1.422E4

!90BOZ/DEA
C2H5+O2=C2H4+HO2    2.0E10 0.0 0.0E0

!86TSA/HAM
C2H5+HO2=CH3+CH2O+OH    2.4E13 0.0 0.0E0
!88TSA
C2H5+CH3(+M)=C3H8(+M)    4.9E14 -0.5 0.0E0
    H2/2.0/
    H2O/6.0/
    CH4/2.0/
    CO/1.5/
    CO2/2.0/
    LOW/6.8E61 -1.342E1 6.0E3/
    TROE/1.0E0 1.0E3 1.4339E3 5.3288E3/
!
!
! Reactions of C3H2
!
!C2H2 + CH = C3H2 + H                         3.00E+13    0.0        0.
!C3H2 + O = C2H2 + CO                         6.80E+13    0.0        0.
!C3H2 + OH = HCO + C2H2                       6.80E+13    0.0        0.
!C3H2 + O2 = HCCO + H + CO                    2.00E+12    0.0     1000.
!C3H2 + CH = C4H2 + H                         5.00E+13    0.0        0.
!C3H2 + CH2 = nC4H3 + H                       5.00E+13    0.0        0.
!C3H2 + CH3 = C4H4 + H                        5.00E+12    0.0        0.
!C3H2 + HCCO = nC4H3 + CO                     1.00E+13    0.0        0.
!C3H2 + H = C3H3	                      1.00E+13    0.0        0.
!C3H3 + H = C3H2 + H2                         5.00E+13    0.0     1000.
!C3H3 + OH = C3H2 + H2O                       2.00E+13    0.0        0.
!C4H2 + O = C3H2 + CO                         2.70E+13    0.0     1720.
!C6H3 + O2 =) CO + C3H2 + HCCO                5.00E+11    0.0        0.
! Reactions of C3H3
!
!Estimated
C3H3+H=pC3H4    1.5E13 0.0 0.0E0

!89MIL/BOW
C3H3+O=CH2O+C2H    2.0E13 0.0 0.0E0

!97WAN/FRE
C3H3+CH3(+M)=C4H612(+M)    1.5E12 0.0 0.0E0
    H2/2.0/
    H2O/6.0/
    CH4/2.0/
    CO/1.5/
    CO2/2.0/
    LOW/2.6E57 -1.194E1 9.77E3/
    TROE/1.75E-1 1.3406E3 6.0E4 9.7698E3/
!99MOS/LIN
C3H3+C2H2=C5H5    6.87E55 -12.5 4.2025E4
!
! Reactions of aC3H4
!

!98DAV/LAW
aC3H4+O=C2H4+CO    2.0E7 1.8 1.0E3
!97WAN/FRE
aC3H4+OH=C3H3+H2O    5.3E6 2.0 2.0E3

!99DAV/LAW RRKM 1 atm
pC3H4+H=aC3H4+H    6.27E17 -0.91 1.0079E4
!pC3H4+H = CH3CHCH                            1.00E+34 -6.88      8900.0    !99DAV/LAW RRKM 10 atm
!pC3H4+H = CH3CHCH                            9.70E+37 -7.63     13800.0    !99DAV/LAW RRKM 100 atm
!
!pC3H4+H = aC3H5                              1.10E+60 -14.56    28100.0    !99DAV/LAW RRKM 0.1 atm

!96ADU/BLU#
pC3H4+O=HCCO+CH3    7.3E12 0.0 2.25E3
!96ADU/BLU#
pC3H4+O=C2H4+CO    1.0E13 0.0 2.25E3
!98DAV/LAW
pC3H4+OH=C3H3+H2O    1.0E6 2.0 1.0E2
!
! Reactions of allyl
!
!91TSA
aC3H5+H(+M)=C3H6(+M)    2.0E14 0.0 0.0E0
    H2/2.0/
    H2O/6.0/
    CH4/2.0/
    CO/1.5/
    CO2/2.0/
    LOW/1.33E60 -1.2E1 5.9678E3/
    TROE/2.0E-2 1.0966E3 1.0966E3 6.8595E3/
!
!91TSA
aC3H5+H=aC3H4+H2    1.8E13 0.0 0.0E0
!91TSA
aC3H5+O=C2H3CHO+H    6.0E13 0.0 0.0E0
!
!aC3H5+OH = C2H3CHO+H+H                       5.30E+37  -6.71    29306.0    !91TSA RRKM 0.1 atm

!91TSA
aC3H5+OH=aC3H4+H2O    6.0E12 0.0 0.0E0
!

!92BAU/COB
aC3H5+HO2=OH+C2H3+CH2O    6.6E12 0.0 0.0E0

!
!91TSA
aC3H5+CH3(+M)=C4H81(+M)    1.0E14 -0.32 -2.623E2
    H2/2.0/
    H2O/6.0/
    CH4/2.0/
    CO/1.5/
    CO2/2.0/
    LOW/3.91E60 -1.281E1 6.25E3/
    TROE/1.04E-1 1.606E3 6.0E4 6.1184E3/
!
! Reactions of C3H6
!

!91TSA RRKM 1 atm
C3H6+H=C2H4+CH3    8.0E21 -2.39 1.118E4
!C3H6+H = C2H4+CH3                            3.30E+24  -3.04    15610.0    !91TSA RRKM 10 atm
!
!91TSA
C3H6+H=aC3H5+H2    1.73E5 2.5 2.49E3
!91TSA
C3H6+O=CH2CO+CH3+H    8.0E7 1.65 3.27E2
!91TSA
C3H6+O=C2H3CHO+2H    4.0E7 1.65 3.27E2
!91TSA
C3H6+O=C2H5+HCO    3.5E7 1.65 -9.72E2
!91TSA
C3H6+O=aC3H5+OH    1.8E11 0.7 5.88E3
!91TSA
C3H6+OH=aC3H5+H2O    3.1E6 2.0 -2.98E2
!
! Reactions of C2H3CHO
!

!= CH2O+O
C2H3CHO+O=C2H3+OH+CO    3.0E13 0.0 3.54E3
!= C2H4+O
C2H3CHO+O=CH2O+CH2CO    1.9E7 1.8 2.2E2
!= CH2O+OH
C2H3CHO+OH=C2H3+H2O+CO    3.43E9 1.18 -4.47E2

!
! Reactions of nC3H7
!

!
! Reactions of C3H8
!
!88TSA
C3H8+H=H2+nC3H7    1.3E6 2.54 6.756E3
!88TSA
C3H8+O=nC3H7+OH    1.9E5 2.68 3.716E3

!  1 atm RRKM WAN/FRE
C4H2+H=iC4H3    1.1E30 -4.92 1.08E4
!
!84PER
C4H2+OH=H2C4O+H    6.6E12 0.0 -4.1E2
!
! Reactions of H2C4O
!
!92MIL/MEL
H2C4O+H=C2H2+HCCO    5.0E13 0.0 3.0E3
!92MIL/MEL
H2C4O+OH=CH2CO+HCCO    1.0E7 2.0 2.0E3
!nC4H3 + C2H2 = o-C6H4 + H                    3.10E+49  -10.59  37700.      ! 10 atm RRKM WAN/FRE
!
! Reactions of iC4H3
!
!iC4H3 + H = C2H2 + H2CC                      2.40E+19   -1.60   2800.0     !   0.026 atm RRKM WAN/FRE
!iC4H3 + H = C2H2 + H2CC                      3.70E+22   -2.50   5140.0     !   0.118 atm RRKM WAN/FRE
!  1 atm RRKM WAN/FRE
iC4H3+H=C2H2+H2CC    2.8E23 -2.55 1.078E4
!
!iC4H3 + H = C4H4                             4.20E+44  -10.27   7890.0     !   0.026 atm RRKM WAN/FRE
!iC4H3 + H = C4H4                             5.30E+46  -10.68   9270.0     !   0.118 atm RRKM WAN/FRE

!= C2H3+H
iC4H3+H=C4H2+H2    6.0E13 0.0 0.0E0
!= C2H3+OH
iC4H3+OH=C4H2+H2O    4.0E12 0.0 0.0E0
!89SLA/BER
iC4H3+O2=HCCO+CH2CO    7.86E16 -1.8 0.0E0
!
! Reactions of C4H4
!
!
!C4H4 + H = nC4H5                             1.20E+51  -12.57    12300.    !   0.013 atm RRKM WAN/FRE
!C4H4 + H = nC4H5                             4.20E+50  -12.34    12500.    !   0.026 atm RRKM WAN/FRE
!C4H4 + H = nC4H5                             1.10E+50  -11.94    13400.    !   0.118 atm RRKM WAN/FRE

!97WAN/FRE
C4H4+OH=iC4H3+H2O    1.55E7 2.0 4.3E2
!= C4H6+O
C4H4+O=C3H3+HCO    6.0E8 1.45 -8.6E2
!
! Reactions of nC4H5
!
!nC4H5 = iC4H5                                2.40E+60 -16.08     47500.    !   0.013 atm RRKM WAN/FRE
!nC4H5 = iC4H5                                1.30E+62 -16.38     49600.    !   0.026 atm RRKM WAN/FRE
!nC4H5 = iC4H5                                4.90E+66 -17.26     55400.    !   0.118 atm RRKM WAN/FRE

!= C2H3+O2=)CH2CHO+O
nC4H5+O2=CH2CHCHCHO+O    3.0E11 0.29 1.1E1
!= C2H3+O2=)HCO+CH2O
nC4H5+O2=HCO+C2H3CHO    9.2E16 -1.39 1.01E3
!
!nC4H5 + C2H2 = C6H6 + H                      2.10E+15     -1.07    4800.  !   0.013 atm RRKM WAN/FRE
!nC4H5 + C2H2 = C6H6 + H                      2.10E+15     -1.07    4800.  !   0.026 atm RRKM WAN/FRE
!nC4H5 + C2H2 = C6H6 + H                      2.10E+15     -1.07    4800.  !   0.118 atm RRKM WAN/FRE

!
! Reactions of iC4H5
!
!97WAN/FRE
iC4H5+H=C4H4+H2    3.0E13 0.0 0.0E0
!Estimated
iC4H5+H=C3H3+CH3    2.0E13 0.0 2.0E3
!97WAN/FRE
iC4H5+OH=C4H4+H2O    4.0E12 0.0 0.0E0

!97WAN/FRE
iC4H5+HO2=C2H3+CH2CO+OH    6.6E12 0.0 0.0E0

!= C4H5-2+O2
iC4H5+O2=CH2CO+CH2CHO    2.16E10 0.0 2.5E3
!iC4H5+C4H4 =C6H5C2H3+H                       5.000E+14  0.0      25000.    !Estimated
!
! Reactions of C4H5-2
!
!= nC4H5=)iC4H5
C4H5-2=iC4H5    1.5E67 -16.89 5.91E4
!= nC4H5+H=)iC4H5+H
iC4H5+H=C4H5-2+H    3.1E26 -3.35 1.7423E4

!92SLA/BEN
C4H5-2+O2=CH3CO+CH2CO    2.16E10 0.0 2.5E3

!
! Reactions of 1,3-C4H6
!
!C4H6 = iC4H5 + H                             8.20E+51 -10.92    118409.    ! RRKM 0.026 atm  WAN/FRE
!C4H6 = iC4H5 + H                             3.30E+45  -8.95    115934.    ! RRKM 0.118 atm  WAN/FRE

!97WAN/FRE 1 atm
C4H6+H=C2H4+C2H3    1.46E30 -4.34 2.1647E4
!C4H6+H = C2H4+C2H3                           5.45E+30  -4.51     21877.    !97WAN/FRE 10 atm
!

!93ADU/FON#
C4H6+O=CH3CHCHCO+H    1.5E8 1.45 -8.6E2
!93ADU/FON#
C4H6+O=CH2CHCHCHO+H    4.5E8 1.45 -8.6E2
!88LIU/MUL
C4H6+OH=nC4H5+H2O    6.2E6 2.0 3.43E3
!Estimated
C4H6+OH=iC4H5+H2O    3.1E6 2.0 4.3E2

!
! Reactions of 1,2-C4H6
!
!95LEU/LIN
C4H612=iC4H5+H    4.2E15 0.0 9.26E4

!= C3H6+O
C4H612+O=CH2CO+C2H4    1.2E8 1.65 3.27E2

!= C3H6+OH
C4H612+OH=iC4H5+H2O    3.1E6 2.0 -2.98E2

!
! Reactions of C4H6-2
!
!96HID/HIG
C4H6-2=C4H6    3.0E13 0.0 6.5E4
!96HID/HIG
C4H6-2=C4H612    3.0E13 0.0 6.7E4

!= C3H6+H
C4H6-2+H=C4H5-2+H2    3.4E5 2.5 2.49E3
!96HID/HIG
C4H6-2+H=CH3+pC3H4    2.6E5 2.5 1.0E3
!96HID/HIG
C4H6-2=H+C4H5-2    5.0E15 0.0 8.73E4

!
! Reactions of CH2CHCHCHO
!
!Estimated
CH2CHCHCHO=aC3H5+CO    1.0E14 0.0 2.5E4
!
! Reactions of C4H7
!
!97WAN/FRE 1 atm
C4H7=C4H6+H    2.48E53 -12.3 5.2E4
!C4H7 = C4H6+H                                1.85E+48 -10.50     51770.0   !97WAN/FRE 10 atm
!

!Estimated
C4H7+O2=C4H6+HO2    1.0E11 0.0 0.0E0
!= nC3H7+HO2
C4H7+HO2=CH2O+OH+aC3H5    2.4E13 0.0 0.0E0

!
!= C3H6+H
C4H81+H=C2H4+C2H5    1.6E22 -2.39 1.118E4
!Estimated
C4H81+H=C3H6+CH3    3.2E22 -2.39 1.118E4
!= (C3H8+H)/2
C4H81+H=C4H7+H2    6.5E5 2.54 6.756E3
!91KO/ADU
C4H81+O=nC3H7+HCO    3.3E8 1.45 -4.02E2
!91KO/ADU

!91KO/ADU
C4H81+O=C4H7+OH    2.6E13 0.0 4.47E3
!
! Reactions of benzene (C6H6)
!
! Fit,AJ
C6H6+OH=C6H5+H2O    3.985E5 2.286 1.058E3
!  92BAU/COB
C6H6+OH=C6H5OH+H    1.3E13 0.0 1.06E4
!  50% split 82-NIC-GUM
C6H6+O=C6H5O+H    1.39E13 0.0 4.91E3
!  50% split based on McKinnon
C6H6+O=C5H5+HCO    1.39E13 0.0 4.53E3
!  97-MEB-LIN
C6H5+H2=C6H6+H    5.707E4 2.43 6.273E3
!
! Reactions of phenyl radical (C6H5)
!

!  94-FRA-HER
C6H5+O2=C6H5O+O    2.6E13 0.0 6.12E3
!  94-FRA-HER
C6H5+O2=C6H4O2+H    3.0E13 0.0 8.98E3
!  94-FRA-HER
C6H5+O=C5H5+CO    1.0E14 0.0 0.0E0

!
! Reactions of benzoquinone (p-C6H4O2)
!

!  est. HW k = kinf[C6H6 + H]
C6H4O2+H=CO+C5H5O(1,3)    4.3E9 1.45 3.9E3
!  est. HW, ??
C6H4O2+O=2CO+C2H2+CH2CO    3.0E13 0.0 5.0E3
!
! Reactions of phenoxy radical (C6H5O)
!

! added 9/25
C6H5O+H=C5H6+CO    5.0E13 0.0 0.0E0
! DAVIS, RRKM 1 atm (Ea reduced by 1.5 kcal/mol = change in hf,ch65O)
C6H5O=CO+C5H5    3.76E54 -12.06 7.28E4

!
! Reactions of phenol (C6H5OH)
!
! 98-HOR-FRA (added 9/25)
C6H5OH=C5H6+CO    1.0E12 0.0 6.0808E4
!  90-KNI-KOC
C6H5OH+OH=C6H5O+H2O    2.95E6 2.0 -1.312E3
!  88-HE-MAL
C6H5OH+H=C6H5O+H2    1.15E14 0.0 1.2398E4
!  92-EMD-BRE, est. as 1/6 of CH3C6H4CH3 + O from 82-NIC-GUM
C6H5OH+O=C6H5O+OH    2.81E13 0.0 7.352E3

!
! Reactions of cyclopentadiene (C5H6)
!
!  98-ZHO-BOZ
C5H6+H=C2H2+aC3H5    7.74E36 -6.18 3.289E4

!  02-MOS-LIN
C5H6+H=C5H5+H2    3.03E8 1.71 5.59E3
!  98-ZHO-BOZ est.
C5H6+O=C5H5+OH    4.77E4 2.71 1.106E3

!  98-ZHO-BOZ est.
C5H6+OH=C5H5+H2O    3.08E6 2.0 0.0E0

!  92-EMD-BRE, est., 94-FRA-HER
!96-DAV-WAN, 97-WAN-FRE
C5H5+H(+M)=C5H6(+M)    1.0E14 0.0 0.0E0
    H2/2.0/
    H2O/6.0/
    CH4/2.0/
    CO/1.5/
    CO2/2.0/
    LOW/4.4E80 -1.828E1 1.2994E4/
    TROE/6.8E-2 4.007E2 4.1358E3 5.5019E3/
!
! Reactions of cyclopentadienyl radical (C5H5)
!

! 98-ZHO-BOZ
C5H5+O=C5H4O+H    5.81E13 -0.02 2.0E1

! 10/18
C5H5+HO2=C5H5O(2,4)+OH    6.27E29 -4.69 1.165E4


!
! Reactions of cyclopentadienols (1,3-, 2,4- and 1,4-C5H5OH)
!

!
! Reactions of C5H5O(2,4)
!
! (est. HW)
C5H5O(2,4)=C5H4O+H    2.0E13 0.0 3.0E4

!
! Reactions of C5H5O(1,3)
!
! Est. HW, see notes
C5H4O+H=C5H5O(1,3)    2.0E13 0.0 2.0E3
! Est. (very rough) from C6H5O
C5H5O(1,3)=c-C4H5+CO    1.0E12 0.0 3.6E4

!
! Reactions of cyclopentadienone (C5H4O)
!


! Est. HW = C6H6 + H kinf, possiblly too large
C5H4O+H=CO+c-C4H5    4.3E9 1.45 3.9E3
! Est. HW = C4H6 + O
C5H4O+O=CO+HCO+C3H3    6.2E8 1.45 -8.58E2
!
! Ractions of c-C4H5
!

! Est. HW
c-C4H5+O=CH2CHO+C2H2    1.0E14 0.0 0.0E0

! Est. HW
c-C4H5=C4H4+H    3.0E12 0.0 5.2E4
!
! Reactions of 1,4-pentadien-3-yl (l-C5H7)
!
! 08/TSAwip  !BS
SAXC5H9=CH3+C4H6    5.7E12 -0.1 3.5891E4

!
! Reactions of C5H10
!
! 08/TSAwip  !BS
C5H10=C2H5+aC3H5    7.24E22 -1.94 7.547E4
! 08/TSAwip  !BS
C5H10=C3H6+C2H4    1.62E6 1.81 5.3454E4
! =(C3H6+H)
C5H10+H=C2H4+nC3H7    8.0E21 -2.39 1.118E4
! Estimated
C5H10+H=C3H6+C2H5    1.6E22 -2.39 1.118E4
! 05/TO-BU  !BS
C5H10+H=SAXC5H9+H2    5.4E4 2.5 -1.9E3
! 10LV
C5H10+H=PXC5H9+H2    3.23E-2 4.7 3.679E3
! 10LV
C5H10+O=PXC5H9+OH    7.45E-1 4.17 2.766E3
!=(C3H8+OH)
C5H10+OH=PXC5H9+H2O    7.0E2 2.66 5.27E2

!=(C4H81+HO2)
C5H10+HO2=PXC5H9+H2O2    1.0E12 0.0 1.434E4
! 10LV
C5H10+CH3=PXC5H9+CH4    2.58E-8 6.08 6.223E3
!
! Reactions of 1-hexen-X-yl radicals
!
!PXC6H11 = C6H10-13+H                              1.85E+48  -10.50  51770.0  !=(C4H7) 10 atm
!
!= nC3H7+HO2
PXC6H11+HO2=CH2O+OH+PXC5H9    2.4E13 0.0 0.0E0
!
!!!!!!!!!!!!!!!!!!!!!!!!!!!!!!!!!!!!!!!!!!!!!!!!!!!
!  Reactions of cyclohexane (C6H12)               !
!!!!!!!!!!!!!!!!!!!!!!!!!!!!!!!!!!!!!!!!!!!!!!!!!!!
!
! Inital C-C bond fission of cyclohexane
!

!
! H-abstractions cyclohexane
!
! 10LV
cC6H12+H=cC6H11+H2    3.94E5 2.69 3.837E3
! =(C3H8+O)*3
cC6H12+O=cC6H11+OH    1.43E5 2.71 2.106E3
! 10LV
cC6H12+OH=cC6H11+H2O    2.83E5 2.88 -1.015E3
! =(C3H8+O2)
cC6H12+O2=cC6H11+HO2    2.4E14 0.0 4.759E4
! 10LV
cC6H12+HO2=cC6H11+H2O2    8.44E2 3.25 1.4998E4
!
! Cyclohexyl beta-scission reactions
!
! 08/TSAwip
cC6H11(+M)=PXC6H11(+M)    6.03E12 0.07 2.79829E4
    H2/2.0/
    H2O/6.0/
    CH4/2.0/
    CO/1.5/
    CO2/2.0/
    LOW/5.1E-33 1.529E1 -6.026E2/
    TROE/-2.511E1 2.25E2 2.8E1 5.0E4/
! 08/TSAwip
cC6H11(+M)=cC6H10+H(+M)    3.34E11 0.69 3.39479E4
    H2/2.0/
    H2O/6.0/
    CH4/2.0/
    CO/1.5/
    CO2/2.0/
    LOW/3.0E-40 1.733E1 -6.027E2/
    TROE/-1.922E1 2.3E2 2.8E1 5.0E4/
!
! Bimolecular reactions
!
! =(iC3H7+H)
cC6H11+H(+M)=cC6H12(+M)    4.8E13 0.0 0.0E0
    H2/2.0/
    H2O/6.0/
    CH4/2.0/
    CO/1.5/
    CO2/2.0/
    LOW/1.7E58 -1.208E1 1.12637E4/
    TROE/6.49E-1 1.2131E3 1.2131E3 1.33697E4/
!
! Low-T chemistry of cyclohexane
!
! 09FER/ZAD
cC6H11+O2=OH+CO+C5H10    7.19E13 0.0 1.8056E4
! 09FER/ZAD
cC6H11+O2=cC6H10O2H-2    6.95E13 0.0 1.208E4
! 09FER/ZAD
cC6H11+O2=cC6H11O2    1.17E12 0.0 -1.494E3
! 09FER/ZAD
cC6H11O2=cC6H10O2H-2    2.11E9 0.0 2.0567E4
! 10HW EST
cC6H11O2=cC6H10+HO2    5.0E12 0.0 3.3E4

! 09FER/ZAD
cC6H10O2H-2=>OH+CO+C5H10    2.45E12 0.0 1.806E4
! 10HW EST
cC6H10O2H-2+O2=SOOcC6O2H    4.0E12 0.0 0.0E0
! 10HW EST
SOOcC6O2H=SOOcC6O+OH    1.0E13 0.0 1.8E4
! 10HW EST
SOOcC6O=>CO+OH+C4H81+HCO    3.0E13 0.0 2.0E4
!
! Alkenyl C6H11 radicals reactions
!
! 08/TSAwip
PXC6H11(+M)=C4H7+C2H4(+M)    3.98E12 0.12 2.75716E4
    H2/2.0/
    H2O/6.0/
    CH4/2.0/
    CO/1.5/
    CO2/2.0/
    LOW/3.3E-43 1.835E1 -6.025E2/
    TROE/-1.387E1 2.27E2 2.8E1 5.0E4/
!
! 08/TSAwip
PXC6H11(+M)=SAXC6H11(+M)    1.55E2 2.83 1.55662E4
    H2/2.0/
    H2O/6.0/
    CH4/2.0/
    CO/1.5/
    CO2/2.0/
    LOW/1.5E-30 1.456E1 -6.024E2/
    TROE/-1.359E1 2.14E2 2.8E1 5.0E4/
!

! 08/TSAwip
SAXC6H11(+M)=C4H6+C2H5(+M)    3.39E11 0.66 3.22629E4
    H2/2.0/
    H2O/6.0/
    CH4/2.0/
    CO/1.5/
    CO2/2.0/
    LOW/4.0E-42 1.805E1 -6.026E2/
    TROE/-1.85E1 2.46E2 2.8E1 5.0E4/
!

!
!!!!!!!!!!!!!!!!!!!!!!!!!!!!!!!!!
!
!     cC6H10 reactions
!
!!!!!!!!!!!!!!!!!!!!!!!!!!!!!!!!
!
! 09/SIR
cC6H10=C4H6+C2H4    5.5E12 0.76 6.245E4
! 09/SIR
cC6H10=cC6H8-13+H2    7.08E9 1.12 5.956E4
! (=C3H6+H)
cC6H10+H=SAXcC6H9+H2    2.3E5 2.5 2.49E3

! (=C3H6+OH)
cC6H10+OH=SAXcC6H9+H2O    4.14E6 2.0 -2.98E2
! (=C3H6+O2)
SAXcC6H9+HO2=cC6H10+O2    2.66E12 0.0 0.0E0
! (aC3H5+H)
SAXcC6H9+H(+M)=cC6H10(+M)    2.0E14 0.0 0.0E0
    H2/2.0/
    H2O/6.0/
    CH4/2.0/
    CO/1.5/
    CO2/2.0/
    LOW/1.33E60 -1.2E1 5.9678E3/
    TROE/2.0E-2 1.0966E3 1.0966E3 6.8595E3/
! 09/SIR
SAXcC6H9=cC6H8-13+H    2.67E12 0.71 4.97922E4

! (=C4H7+H)
SAXcC6H9+O2=cC6H8-13+HO2    1.0E11 0.0 0.0E0
! (=C4H7+H)
SAXcC6H9+CH3=cC6H8-13+CH4    1.1E13 0.0 0.0E0
!
! 73/ALF
cC6H8-13=C6H6+H2    2.51E13 0.0 5.902E4
! (=C3H6+H)
cC6H8-13+H=SAXcC6H7+H2    2.3E5 2.5 2.49E3

! (=C3H6+OH)
cC6H8-13+OH=SAXcC6H7+H2O    4.14E6 2.0 -2.98E2
! (=C3H6+O2)
SAXcC6H7+HO2=cC6H8-13+O2    2.66E12 0.0 0.0E0

!
! (aC3H5+H)
SAXcC6H7+H(+M)=cC6H8-13(+M)    2.0E14 0.0 0.0E0
    H2/2.0/
    H2O/6.0/
    CH4/2.0/
    CO/1.5/
    CO2/2.0/
    LOW/1.33E60 -1.2E1 5.9678E3/
    TROE/2.0E-2 1.0966E3 1.0966E3 6.8595E3/
! 09/SIR
SAXcC6H7=C6H6+H    6.76E11 0.78 3.023E4

! (=C4H7+H)
SAXcC6H7+O2=C6H6+HO2    1.0E11 0.0 0.0E0

! =(C4H6+H)
CH3-2-C4H5-13+H=C3H6+C2H3    1.46E30 -4.34 2.1647E4
!91TSA RRKM 1 atm
CH3-2-C4H5-13+H=C4H6+CH3    8.0E21 -2.39 1.118E4
! PW P
CH3+iC4H5=CH3-2-C4H5-13    2.0E13 0.0 0.0E0
!
! Reactions of C4H7 alkenyl radicals not included in USC mech II
!
! 08/TSAwip
SAXC4H7(+M)=C4H6+H(+M)    4.7E8 1.32 4.46976E4
    H2/2.0/
    H2O/6.0/
    CH4/2.0/
    CO/1.5/
    CO2/2.0/
    LOW/4.6E-37 1.537E1 -6.031E2/
! (ac3H5+H)
! 2*(aC3H5+H)
SAXC4H7+H(+M)=C4H81(+M)    2.0E14 0.0 0.0E0
    H2/2.0/
    H2O/6.0/
    CH4/2.0/
    CO/1.5/
    CO2/2.0/
    LOW/2.66E60 -1.2E1 5.9678E3/
! (ac3H5+H)

! EST
SAXC4H7+H=C4H612+H2    1.8E13 0.0 0.0E0


! EST
CH3+aC3H4=SAXC4H7    5.0E12 0.0 7.5E3
! EST
CH3+pC3H4=SAXC4H7    5.0E12 0.0 7.5E3
!
! (C3H8+H)
C4H81+H=SAXC4H7+H2    1.3E6 2.4 4.471E3
! (C3H8+OH)
C4H81+OH=SAXC4H7+H2O    2.7E4 2.39 3.93E2
! (C3H8+O)
C4H81+O=SAXC4H7+OH    4.76E4 2.71 2.106E3
!
! CH* emission
!
CH*+M=>CH+M    4.0E10 0.5 0.0E0
!DUPLICATE
CH*+O2=>CH+O2    2.4E12 0.5 0.0E0
C2H+O2=>CH*+CO2    4.5E15 0.0 2.5E4
END
