# Supplementary material for: Construction of a Chemical Kinetic Model of Five-Component Gasoline Surrogates under Lean Conditions
Source: Molecules. 2022 Feb 6;27(3):1080. doi: 10.3390/molecules27031080 (PMC8840295; doi:10.3390/molecules27031080)
Supplement: Supplementary file 1 [file molecules-27-01080-s001.zip › Text S2. CDTRF simplified mechanism.inp]

ELEMENTS
H O N C AR
END

SPECIES
C7H16      C7H15-1     C7H15-2    C7H15OO    C7H14OOH 
OOC7H14OOH HO2C7H13O2H OC7H13OOH  OC7H13O

IC8H18     AC8H17      AC8H17O2   AC8H16OOH  AOOC8H16OOH
OC8H15O    OC8H15OOH

C7H8       C6H5CH2     C6H5CHO    C6H5CO     C6H6 
C6H5       C6H5O       C6H5OH
JC8H16     JC8H15-A

cC6H12     cC6H11      cC6H10     PXC6H11    SAXC6H11
cC6H11O2   cC6H10O2H-2 SOOcC6O2H  SOOcC6O    SAXcC6H9 
cC6H8-13   SAXcC6H7    CH3-2-C4H5-13          

C5H11      C5H10       PXC5H9     SAXC5H9    C5H4O
C5H5       C5H6        C5H5O(1,3) C5H5O(2,4) 
PC4H9      TC4H9       IC4H8      C4H81      C4H7  
IC4H7      SAXC4H7     C4H6       C4H6-2     C4H612 
iC4H5      nC4H5       C4H5-2     c-C4H5     C4H4
C4H2       iC4H3       H2C4O      CH2CHCHCHO CH3CHCHCO  
 
C3H8       nC3H7       IC3H7      C3H6 C3H3  aC3H5 
CH3CCH2    aC3H4       pC3H4      CH3CHCH    CH3COCH3

C2H6       C2H5        C2H4       C2H3       C2H2 
C2H3CHO    CH3CHO      CH2CHO     CH3CO      CH2CO     
C2H        C2O         H2CC       HCCO
CH4        CH3         CH3O       CH3OH      CH2   
CH2O       CH2OH       CH2*       CH*        CH 
CO         CO2         HCO        NO         N2 
NO2        OH          HO2        H          H2 
H2O2       H2O         O          O2         AR
END


THERMO ALL

   300.000  1000.000  5000.000

!**********************************************************************************************

! ISO-OCTANE SPECIES

!**********************************************************************************************

IC8H18       7/20/0 THRMC   8H  18    0    0G   300.000  5000.000 1396.000    71!IC8H18

 2.71373590E+01 3.79004890E-02-1.29437358E-05 2.00760372E-09-1.16400580E-13    2

-4.07958177E+04-1.23277495E+02-4.20868893E+00 1.11440581E-01-7.91346582E-05    3

 2.92406242E-08-4.43743191E-12-2.99446875E+04 4.49521701E+01                   4

AC8H17     7/27/95 THERMC   8H  17    0    0G   300.000  5000.000 1396.00     71

 2.67069782e+01 3.57660601e-02-1.22178704e-05 1.89536630e-09-1.09907843e-13    2

-1.57229692e+04-1.17001113e+02-3.41944741e+00 1.06803189e-01-7.65411563e-05    3

 2.85341682e-08-4.36478649e-12-5.33514196e+03 4.45471727e+01                   4

AC8H17O2     7/20/0 THRMC   8H  17O   2    0G   300.000  5000.000 1393.000    81!R2C8H17O2

 3.02815958E+01 3.78729072E-02-1.30468383E-05 2.03524213E-09-1.18471267E-13    2

-3.48032462E+04-1.31647036E+02-1.78614072E+00 1.14754903E-01-8.50604719E-05    3

 3.34040935E-08-5.45173228E-12-2.37742056E+04 4.00275514E+01                   4

AC8H16OOH    8/11/98tHrmC   8H  17O   2    0g   300.000  5000.000 1393.000    91 !aC8H16OOH-b

 3.23398926e+01 3.45124806e-02-1.16469791e-05 1.79336590e-09-1.03494240e-13    2

-2.93410499e+04-1.39083072e+02-6.93031347e-01 1.10301494e-01-7.63976715e-05    3

 2.61675540e-08-3.49766299e-12-1.79009147e+04 3.85315171e+01                   4

AOOC8H16OOH    8/11/98tmC   8H  17O   4    0g   300.000  5000.000 1396.000    91 

 3.67865808e+01 3.66860516e-02-1.26621795e-05 1.97813925e-09-1.15276762e-13    2

-4.98167168e+04-1.59814026e+02 1.32679918e+00 1.19431729e-01-8.60181983e-05    3

 3.13764909e-08-4.61134469e-12-3.75654653e+04 3.05379851e+01                   4

OC8H15OOH  DUMMIE       C   8H  16O   3    0G   300.000  5000.000 1396.000    91

 3.67865808e+01 3.66860516e-02-1.26621795e-05 1.97813925e-09-1.15276762e-13    2

-4.98167168e+04-1.59814026e+02 1.32679918e+00 1.19431729e-01-8.60181983e-05    3

 3.13764909e-08-4.61134469e-12-3.75654653e+04 3.05379851e+01                   4

OC8H15O    DUMMIE       C   8H  15O   2    0G   300.000  5000.000 1396.000    91

 3.67865808e+01 3.66860516e-02-1.26621795e-05 1.97813925e-09-1.15276762e-13    2

-4.98167168e+04-1.59814026e+02 1.32679918e+00 1.19431729e-01-8.60181983e-05    3

 3.13764909e-08-4.61134469e-12-3.75654653e+04 3.05379851e+01                   4

JC8H16     7/27/95 THERMC   8H  16    0    0G   300.000  5000.000 1397.00     61

 2.60101527e+01 3.39703243e-02-1.15422451e-05 1.78422814e-09-1.03212200e-13    2

-2.65174535e+04-1.15359195e+02-3.31862122e+00 1.04315305e-01-7.64763013e-05    3

 2.92169219e-08-4.56913862e-12-1.65448250e+04 4.14548253e+01                   4

IC4H8      5/27/97 THERMC   4H   8    0    0G   300.000  5000.000 1388.000    21

 1.12258330e+01 1.81795798e-02-6.20348592e-06 9.61444458e-10-5.57088057e-14    2

-7.69983777e+03-3.73306704e+01 9.38433173e-01 3.90547287e-02-2.16437148e-05    3

 5.87267077e-09-6.14435479e-13-3.74817891e+03 1.91442985e+01                   4

!**********************************************************************************************

! N-HEPTANE SPECIES

!**********************************************************************************************

C7H16      2/10/95      C   7H  16    0    0G   300.000  5000.000 1391.000    61

 2.22148969e+01 3.47675750e-02-1.18407129e-05 1.83298478e-09-1.06130266e-13    2

-3.42760081e+04-9.23040196e+01-1.26836187e+00 8.54355820e-02-5.25346786e-05    3

 1.62945721e-08-2.02394925e-12-2.56586565e+04 3.53732912e+01                   4

C7H15-1    2/10/95      C   7H  15    0    0G   300.000  5000.000 1390.000    61

 2.17940709e+01 3.26280243e-02-1.11138244e-05 1.72067148e-09-9.96366999e-14    2

-9.20938221e+03-8.64954311e+01-4.99570406e-01 8.08826467e-02-5.00532754e-05    3

 1.56549308e-08-1.96616227e-12-1.04590223e+03 3.46564011e+01                   4

C7H15-2      2/10/95    C   7H  15    0    0g   300.000  5000.000 1382.000    61 !C7H15-2

 2.16368842e+01 3.23324804e-02-1.09273807e-05 1.68357060e-09-9.71774091e-14    2

-1.05873616e+04-8.52209653e+01-3.79155767e-02 7.56726570e-02-4.07473634e-05    3

 9.32678943e-09-4.92360745e-13-2.35605303e+03 3.37321506e+01                   4

C7H15OO    7/23/98 tHermC   7H  15O   2    0g   300.000  5000.000 1392.000    71 !C7H15O2-2

 2.52622017e+01 3.46652053e-02-1.18812593e-05 1.84687322e-09-1.07234165e-13    2

-3.05051074e+04-1.00675588e+02 1.51378168e+00 8.85572745e-02-5.92457147e-05    3

 2.11801862e-08-3.20741722e-12-2.19818400e+04 2.76255370e+01                   4

C7H14OOH    7/23/98 tHrmC   7H  15O   2    0g   300.000  5000.000 1389.000    81 !C7H14OOH2-3

 2.73843966e+01 3.17800796e-02-1.07557689e-05 1.65881427e-09-9.58200506e-14    2

-2.49404488e+04-1.09739277e+02 1.62083964e+00 8.83636215e-02-5.64527235e-05    3

 1.76325999e-08-2.10369342e-12-1.57072842e+04 2.97815441e+01                   4

OC7H13OOH  7/19/ 0 THERMC   7H  14O   3    0G   300.000  5000.000 1385.000    81!NC7KET21

 3.07082732E+01 2.92465419E-02-9.95807579E-06 1.54315782E-09-8.94718150E-14    2

-5.87615592E+04-1.27058904E+02-9.64230115E-01 1.08158991E-01-8.67775775E-05    3

 3.61807459E-08-6.14661796E-12-4.82404885E+04 4.13251144E+01                   4

OC7H13O   DUMMIE        C   7H  13O   2    0    298.000  5000.000 1392.00      1

 0.25262202E+02 0.34665205E-01-0.11881259E-04 0.18468732E-08-0.10723417E-12    2

-0.29337518E+05-0.99492901E+02 0.15137817E+01 0.88557275E-01-0.59245715E-04    3

 0.21180186E-07-0.32074172E-11-0.20814251E+05 0.28808225E+02                   4

OOC7H14OOH    7/23/98 tmC   7H  15O   4    0g   300.000  5000.000 1392.000    91 !C7H14OOH2-3O2

 3.27436761e+01 3.30060143e-02-1.14146253e-05 1.78556283e-09-1.04147126e-13    2

-4.58332974e+04-1.35817581e+02 3.09603698e+00 9.93182239e-02-6.69045928e-05    3

 2.24191270e-08-2.97843662e-12-3.52824732e+04 2.43873873e+01                   4

HO2C7H13O2H DUMMIE      C   7H  15O   4    0    298.000  5000.000 1392.00      1

 0.25262202E+02 0.34665205E-01-0.11881259E-04 0.18468732E-08-0.10723417E-12    2

-0.29337518E+05-0.99492901E+02 0.15137817E+01 0.88557275E-01-0.59245715E-04    3

 0.21180186E-07-0.32074172E-11-0.20814251E+05 0.28808225E+02                   4

C5H11      7/29/99 THERMC   5H  11    0    0G   300.000  5000.000 1389.000    41

 1.53818750E+01 2.41141042E-02-8.27847584E-06 1.28831856E-09-7.48649188E-14    2

-1.84296128E+03-5.64907641E+01-5.92409395E-01 5.86734947E-02-3.65981110E-05    3

 1.18412541E-08-1.59845819E-12 4.05970723E+03 3.04115490E+01                   4

PC4H9             BURCT C   4H   9    0    0G   300.00   5000.    1000.00      1

 0.90141239E 01 0.23985498E-01-0.89440655E-05 0.15295127E-08-0.98013882E-13    2

 0.34599041E 04-0.20575729E 02 0.22069454E 01 0.32849152E-01 0.34258574E-05    3

-0.24451637E-07 0.11456845E-10 0.58962813E 04 0.17169662E 02                   4

!**********************************************************************************************

! TOLUENE SPECIES

!**********************************************************************************************

C7H8              T 9/81C   7H   8    0    0G   300.000  5000.000              1

 0.13957725E+02 0.24616607E-01-0.83795358E-05 0.12537165E-08-0.67675520E-13    2

-0.10295066E+04-0.52245728E+02-0.25368824E+01 0.52898869E-01 0.14038515E-05    3

-0.40762323E-07 0.20377519E-10 0.44778477E+04 0.37415115E+02                   4

C6H5CH2   TROE,JpC,1990 C   7H   7    0    0G   300.000  5000.000 1392.000    11

 1.77752663E+01 1.88366755E-02-6.58968982E-06 1.03873424E-09-6.09096279E-14    2

 1.65061292E+04-7.37168331E+01-3.82523574E+00 7.22854694E-02-5.81397283E-05    3

 2.40211852E-08-4.03015544E-12 2.37153019E+04 4.12436407E+01                   4

C6H5CHO    5/16/90 THERMC   7H   6O   1    0G   300.000  5000.000 1386.000    11

 1.74024893E+01 1.89508317E-02-6.58694307E-06 1.03413046E-09-6.04793155E-14    2

-1.31418522E+04-6.83371315E+01-2.37082285E+00 6.28843128E-02-4.26460754E-05    3

 1.39416083E-08-1.74474949E-12-6.11656186E+03 3.85478773E+01                   4

C6H5CO             THERMC   7H   5O   1    0G   300.000  5000.000 1392.000    11

 1.75116258E+01 1.62650511E-02-5.65051892E-06 8.86922680E-10-5.18657990E-14    2

 4.67641545E+03-6.70531966E+01-1.56729686E+00 5.99817511E-02-4.29153585E-05    3

 1.48666854E-08-1.98938453E-12 1.12873830E+04 3.55490009E+01                   4

C6H5CH2O                C   7H   7O   10   0G   300.00   5000.00  1000.00      1

 0.11786960E+02 0.28687710E-01-0.98102230E-05 0.15723720E-08-0.97249460E-13    2

 0.76002110E+04-0.37226230E+02-0.70223900E+01 0.81629680E-01-0.61132220E-04    3

 0.20734560E-07-0.20847660E-11 0.12652870E+05 0.59532670E+02                   4

C6H5CH2OO  3/ 4/94 THERMC   7H   7O   2     G   300.000  5000.000 1389.000     1!C6H5CH2OOJ

 2.18946260E+01 2.02701494E-02-7.14525361E-06 1.13208570E-09-6.66220534E-14    2

 3.93272947E+03-8.95685129E+01-3.77863659E+00 8.29484718E-02-6.64288143E-05    3

 2.69504875E-08-4.41844689E-12 1.25603231E+04 4.73269747E+01                   4

C6H5O      4/26/ 0HADAD C   6H   5O   1     G   300.000  5000.000 1401.000    01

 1.59513173E+01 1.52837431E-02-5.26838909E-06 8.22485253E-10-4.79122756E-14    2

-1.56782534E+03-6.22003421E+01-4.56101748E+00 6.98936182E-02-6.18066353E-05    3

 2.76045454E-08-4.89409696E-12 4.83671356E+03 4.55069524E+01                   4

C6H5              L12/84C   6H   5O   0    0G   300.000  5000.000 1000.000     1

 0.11431418E+02 0.17019045E-01-0.58387241E-05 0.88094687E-09-0.48050417E-13    2

 0.33942348E+05-0.38574219E+02-0.23405075E+01 0.42760305E-01-0.25518166E-05    3

-0.30668716E-07 0.16245519E-10 0.38376734E+05 0.35617355E+02                   4

C5H5               THERMC   5H   5    0    0G   300.000  5000.000 1400.000    01

 1.34351894E+01 1.26452160E-02-4.42858813E-06 6.98682634E-10-4.09970231E-14    2 

 2.06536455E+04-5.32987048E+01-6.29416088E+00 6.57550731E-02-6.00914914E-05    3

 2.73875793E-08-4.92425888E-12 2.67607327E+04 5.00994833E+01                   4

C5H4OH    THERM         C   5H   5O   1    0G   300.000  5000.000 1406.000    11

 1.49801651E+01 1.29977504E-02-4.44659387E-06 6.90532769E-10-4.00736033E-14    2

-6.21452008E+02-5.56115890E+01-4.12577307E+00 6.80489898E-02-6.60482345E-05    3

 3.19378134E-08-6.02014894E-12 4.94419361E+03 4.32564735E+01                   4

C5H5O      5/16/90 THERMC   5H   5O   1    0G   300.000  5000.000 1392.000    01

 1.48322894E+01 1.40483376E-02-4.92302051E-06 7.77041219E-10-4.56103939E-14    2

 1.45523665E+04-5.73228191E+01-2.83112840E+00 5.67277287E-02-4.44757303E-05    3

 1.74924447E-08-2.76004847E-12 2.04992154E+04 3.69634411E+01                   4

C5H4O      5/ 2/90      C   5H   4O   1    0G   300.000  5000.000 1389.000    01

 1.33020143E+01 1.29090773E-02-4.55425968E-06 7.22010615E-10-4.25087252E-14    2

-4.58547917E+03-5.02244575E+01-2.95685650E+00 5.07722289E-02-3.78981734E-05    3

 1.39325529E-08-2.03155485E-12 1.02174969E+03 3.70541785E+01                   4     

C4H5               82489C   4H   5          G  0300.00   4000.00  1000.00      1 !C4H5-n

 0.01286597E+03 0.07943369E-01-0.08626466E-05-0.04655635E-08 0.08951131E-12    2

 0.03783552E+06-0.04182502E+03 0.02995240E+02 0.02288456E+00 0.01975471E-04    3

-0.01148245E-06 0.03197824E-10 0.04142218E+06 0.01289454E+03                   4         

!**********************************************************************************************

!**********************************************************************************************

IC3H7             120186C   3H   7          G   300.000  5000.000 1000.00      1

 8.06336900e+00 1.57448800e-02-5.18239200e-06 7.47724500e-10-3.85442200e-14    2

 5.31387100e+03-2.19264700e+01 1.71330000e+00 2.54261600e-02 1.58080800e-06    3

-1.82128600e-08 8.82771000e-12 7.53580900e+03 1.29790100e+01                   4

C3H6      10/23/ 5 THERMC   3H   6    0    0G   300.000  5000.000 1388.000    11

 8.01595958E+00 1.37023634E-02-4.66249733E-06 7.21254402E-10-4.17370126E-14    2

-1.76749303E+03-2.00160668E+01 3.94615444E-01 2.89107662E-02-1.54886808E-05    3

 3.88814209E-09-3.37890352E-13 1.17760132E+03 2.19003736E+01                   4

C3H5      10/23/ 5 THERMC   3H   5    0    0G   300.000  5000.000 1397.000    01!C3H5-A

 8.45883958E+00 1.12695483E-02-3.83792864E-06 5.94059119E-10-3.43918030E-14    2

 1.64683289E+04-2.32704266E+01-5.29131958E-01 3.34559100E-02-2.53401027E-05    3

 1.02865754E-08-1.73258340E-12 1.94941423E+04 2.46172315E+01                   4

C3H4              101993H   4C   3          G  0300.00   4000.00  1400.00      1!C3H4-A

 0.09776256E+02 0.05302138E-01-0.03701118E-05-0.03026386E-08 0.05089581E-12    2

 0.01954972E+06-0.03077061E+03 0.02539831E+02 0.01633437E+00-0.01764950E-04    3

-0.04647365E-07 0.01729131E-10 0.02251243E+06 0.09935702E+02                   4

C2H5       8/ 4/ 4 THERMC   2H   5         0G   300.000  5000.000 1387.000    11

 5.88784390E+00 1.03076793E-02-3.46844396E-06 5.32499257E-10-3.06512651E-14    2

 1.15065499E+04-8.49651771E+00 1.32730217E+00 1.76656753E-02-6.14926558E-06    3

-3.01143466E-10 4.38617775E-13 1.34284028E+04 1.71789216E+01                   4

C2H4      10/ 4/ 5 THERMC   2H   4         0G   300.000  5000.000 1395.000    01

 5.22176372E+00 8.96137303E-03-3.04868886E-06 4.71465524E-10-2.72739592E-14    2

 3.60389679E+03-7.47789234E+00 2.33879687E-01 1.96334647E-02-1.16833214E-05    3

 3.64246453E-09-4.77442715E-13 5.46489338E+03 1.97084228E+01                   4

C2H3      10/ 4/ 5 THERMC   2H   3         0G   300.000  5000.000 1395.000    01

 5.07331248E+00 6.58316278E-03-2.23762924E-06 3.45803379E-10-1.99940490E-14    2

 3.37234748E+04-3.39792712E+00 1.25329724E+00 1.56258370E-02-1.07803879E-05    3

 4.18054634E-09-7.01360362E-13 3.50734773E+04 1.71341661E+01                   4

C2H2              121386C   2H   2          G  0300.00   5000.00  1000.00      1

 0.04436770e+02 0.05376039e-01-0.01912817e-04 0.03286379e-08-0.02156710e-12    2

 0.02566766e+06-0.02800338e+02 0.02013562e+02 0.01519045e+00-0.01616319e-03    3

 0.09078992e-07-0.01912746e-10 0.02612444e+06 0.08805378e+02                   4

HCCO               32387H   1C   2O   1     G  0300.00   4000.00  1000.00      1

 0.06758073E+02 0.02000400E-01-0.02027607E-05-0.01041132E-08 0.01965165E-12    2

 0.01901513E+06-0.09071262E+02 0.05047965E+02 0.04453478E-01 0.02268283E-05    3

-0.01482095E-07 0.02250742E-11 0.01965892E+06 0.04818439E+01                   4

CH4               121286C   1H   4          G  0300.00   5000.00  1000.00      1

 0.01683479E+02 0.01023724E+00-0.03875129E-04 0.06785585E-08-0.04503423E-12    2

-0.01008079E+06 0.09623395E+02 0.07787415E+01 0.01747668E+00-0.02783409E-03    3

 0.03049708E-06-0.01223931E-09-0.09825229E+05 0.01372219E+03                   4

CH3                     C   1H   3    0    0G   300.000  5000.000 1389.000    01

 3.51281376E+00 5.11412613E-03-1.67632050E-06 2.52495174E-10-1.43302923E-14    2

 1.61238027E+04 1.62436112E+00 3.43858162E+00 4.07752664E-03 3.19830994E-07    3

-9.47669390E-10 2.21828166E-13 1.63164018E+04 2.52807406E+00                   4

CH2               120186C   1H   2          G  0250.00   4000.00  1000.00      1

 0.03636408E+02 0.01933057E-01-0.01687016E-05-0.01009899E-08 0.01808256E-12    2

 0.04534134E+06 0.02156561E+02 0.03762237E+02 0.01159819E-01 0.02489585E-05    3

 0.08800836E-08-0.07332435E-11 0.04536791E+06 0.01712578E+02                   4

CH3O              121686C   1H   3O   1     G  0300.00   3000.00  1000.00      1

 0.03770800E+02 0.07871497E-01-0.02656384E-04 0.03944431E-08-0.02112616E-12    2

 0.01278325E+04 0.02929575E+02 0.02106204E+02 0.07216595E-01 0.05338472E-04    3

-0.07377636E-07 0.02075611E-10 0.09786011E+04 0.01315218E+03                   4

CH2O              121286C   1H   2O   1     G  0300.00   5000.00  1000.00      1

 0.02995606E+02 0.06681321E-01-0.02628955E-04 0.04737153E-08-0.03212517E-12    2

-0.01532037E+06 0.06912572E+02 0.01652731E+02 0.01263144E+00-0.01888168E-03    3

 0.02050031E-06-0.08413237E-10-0.01486540E+06 0.01378482E+03                   4

CH                121286C   1H   1          G  0300.00   5000.00  1000.00      1

 0.02196223e+02 0.02340381e-01-0.07058201e-05 0.09007582e-09-0.03855040e-13    2

 0.07086723e+06 0.09178373e+02 0.03200202e+02 0.02072876e-01-0.05134431e-04    3

 0.05733890e-07-0.01955533e-10 0.07045259e+06 0.03331588e+02                   4

C                 121086C   1               G  0300.00   5000.00  1000.00      1

 0.02602087e+02-0.01787081e-02 0.09087041e-06-0.01149933e-09 0.03310844e-14    2

 0.08542154e+06 0.04195177e+02 0.02498585e+02 0.08085777e-03-0.02697697e-05    3

 0.03040729e-08-0.01106652e-11 0.08545878e+06 0.04753459e+02                   4

CO        29/11/04      C   1O   1    0    0G   300.000  5000.000 1429.000     1

 3.11216890E+00 1.15948283E-03-3.38480362E-07 4.41403098E-11-2.12862228E-15    2

-1.42718539E+04 5.71725177E+00 3.19036352E+00 8.94419972E-04-3.24927563E-08    3

-1.04599967E-10 2.41965693E-14-1.42869054E+04 5.33277914E+00                   4

CO2       29/11/04      C   1O   2    0    0G   300.000  5000.000 1380.000     1

 5.18953018E+00 2.06006476E-03-7.33575324E-07 1.17004374E-10-6.91729215E-15    2

-4.93178953E+04-5.18289303E+00 2.57930490E+00 8.24684987E-03-6.42716047E-06    3

 2.54637024E-09-4.12030443E-13-4.84162830E+04 8.81141041E+00                   4

HCO       29/11/04      H   1C   1O   1    0G   300.000  5000.000 1690.000     1

 3.44148164E+00 3.52157719E-03-1.24136118E-06 1.97328644E-10-1.16538616E-14    2

 3.97409684E+03 6.24593456E+00 3.81049965E+00 8.13269825E-04 3.13164701E-06    3

-2.39478268E-09 5.06894554E-13 4.03859901E+03 4.94843165E+00                   4

O                 120186O   1               G  0300.00   5000.00  1000.00      1

 0.02542060E+02-0.02755062E-03-0.03102803E-07 0.04551067E-10-0.04368052E-14    2

 0.02923080E+06 0.04920308E+02 0.02946429E+02-0.01638166E-01 0.02421032E-04    3

-0.01602843E-07 0.03890696E-11 0.02914764E+06 0.02963995E+02                   4

O2                121386O   2               G  0300.00   5000.00  1000.00      1

 0.03697578E+02 0.06135197E-02-0.01258842E-05 0.01775281E-09-0.01136435E-13    2

-0.01233930E+05 0.03189166E+02 0.03212936E+02 0.01127486E-01-0.05756150E-05    3

 0.01313877E-07-0.08768554E-11-0.01005249E+05 0.06034738E+02                   4

H                 120186H   1               G  0300.00   5000.00  1000.00      1

 0.02500000E+02 0.00000000E+00 0.00000000E+00 0.00000000E+00 0.00000000E+00    2

 0.02547163E+06-0.04601176E+01 0.02500000E+02 0.00000000E+00 0.00000000E+00    3

 0.00000000E+00 0.00000000E+00 0.02547163E+06-0.04601176E+01                   4

H2                121286H   2               G  0300.00   5000.00  1000.00      1

 0.02991423E+02 0.07000644E-02-0.05633829E-06-0.09231578E-10 0.01582752E-13    2

-0.08350340E+04-0.01355110E+02 0.03298124E+02 0.08249442E-02-0.08143015E-05    3

-0.09475434E-09 0.04134872E-11-0.01012521E+05-0.03294094E+02                   4

OH         7/13/ 0 RUCICH   1O   1    0    0G   300.000  5000.000 1710.000    01

 2.85376040E+00 1.02994334E-03-2.32666477E-07 1.93750704E-11-3.15759847E-16    2

 3.69949720E+03 5.78756825E+00 3.41896226E+00 3.19255801E-04-3.08292717E-07    3

 3.64407494E-10-1.00195479E-13 3.45264448E+03 2.54433372E+00                   4

H2O                20387H   2O   1          G  0300.00   5000.00  1000.00      1

 0.02672146E+02 0.03056293E-01-0.08730260E-05 0.01200996E-08-0.06391618E-13    2

-0.02989921E+06 0.06862817E+02 0.03386842E+02 0.03474982E-01-0.06354696E-04    3

 0.06968581E-07-0.02506588E-10-0.03020811E+06 0.02590233E+02                   4

HO2               L 5/89H   1O   2          G   200.000  3500.000  1000.000    1

 4.01721090E+00 2.23982013E-03-6.33658150E-07 1.14246370E-10-1.07908535E-14    2

 1.11856713E+02 3.78510215E+00 4.30179801E+00-4.74912051E-03 2.11582891E-05    3

-2.42763894E-08 9.29225124E-12 2.94808040E+02 3.71666245E+00                   4

H2O2              120186H   2O   2          G  0300.00   5000.00  1000.00      1

 0.04573167E+02 0.04336136E-01-0.01474689E-04 0.02348904E-08-0.01431654E-12    2

-0.01800696E+06 0.05011370E+01 0.03388754E+02 0.06569226E-01-0.01485013E-05    3

-0.04625806E-07 0.02471515E-10-0.01766315E+06 0.06785363E+02                   4

!**********************************************************************************************

! N-O SPECIES

!**********************************************************************************************

N                 120186N   1               G  0300.00   5000.00  1000.00      1

 0.02450268E+02 0.10661458E-03-0.07465337E-06 0.01879652E-09-0.10259839E-14    2

 0.05611604E+06 0.04448758E+02 0.02503071E+02-0.02180018E-03 0.05420529E-06    3

-0.05647560E-09 0.02099904E-12 0.05609890E+06 0.04167566E+02                   4

N2                121286N   2               G  0300.00   5000.00  1000.00      1

 0.02926640E+02 0.01487977E-01-0.05684761E-05 0.01009704E-08-0.06753351E-13    2

-0.09227977E+04 0.05980528E+02 0.03298677E+02 0.01408240E-01-0.03963222E-04    3

 0.05641515E-07-0.02444855E-10-0.01020900E+05 0.03950372E+02                   4

NO                121286N   1O   1          G  0300.00   5000.00  1000.00      1

 0.03245435E+02 0.12691383E-02-0.05015890E-05 0.09169283E-09-0.06275419E-13    2

 0.09800840E+05 0.06417293E+02 0.03376541E+02 0.12530634E-02-0.03302750E-04    3

 0.05217810E-07-0.02446262E-10 0.09817961E+05 0.05829590E+02                   4

NO2               121286N   1O   2          G  0300.00   5000.00  1000.00      1

 0.04682859E+02 0.02462429E-01-0.10422585E-05 0.01976902E-08-0.13917168E-13    2

 0.02261292E+05 0.09885985E+01 0.02670600E+02 0.07838500E-01-0.08063864E-04    3

 0.06161714E-07-0.02320150E-10 0.02896290E+05 0.11612071E+02                   4

NO3               121286N   1O   3          G  0300.00   5000.00  1000.00      1

 0.07120307e+02 0.03246228e-01-0.01431613e-04 0.02797053e-08-0.02013008e-12    2

 0.05864479e+05-0.01213730e+03 0.01221076e+02 0.01878797e+00-0.01344321e-03    3

 0.01274601e-07 0.01354060e-10 0.07473144e+05 0.01840203e+03                   4

N2O               121286N   2O   1          G  0300.00   5000.00  1000.00      1

 0.04718977E+02 0.02873713E-01-0.11974958E-05 0.02250551E-08-0.15753370E-13    2

 0.08165811E+05-0.16572504E+01 0.02543057E+02 0.09492193E-01-0.09792775E-04    3

 0.06263844E-07-0.01901825E-10 0.08765100E+05 0.09511222E+02                   4

C7H15O     4/11/ 1 THERMC   7H  15O   1    0G  0300.00   5000.00  1397.00     61

 2.54093151E+01 3.21284629E-02-1.09485520E-05 1.69576547E-09-9.82275796E-14    2

-2.96013576E+04-1.08338626E+02-2.77832151E+00 9.97392862E-02-7.33744577E-05    3

 2.80807810E-08-4.39620206E-12-2.00154366E+04 4.23755436E+01                   4

CH3O2      1/14/ 5 THERMC   1H   3O   2    0G  0300.00   5000.000 1365.000    11

 6.34718801E+00 7.92089358E-03-2.76601913E-06 4.35360631E-10-2.54984762E-14    2

-1.83436055E+03-7.42552545E+00 3.80497590E+00 9.80784660E-03-3.90940624E-07    3

-2.23072602E-09 6.43310820E-13-4.55625796E+02 7.81789100E+00                   4

C2H5O      8/ 9/ 4 THERMC   2H   5O   1    0G  0300.00   5000.000 1393.000    11

 8.23717244E+00 1.10885879E-02-3.78808372E-06 5.87613473E-10-3.40712889E-14    2

-6.22948597E+03-1.93190543E+01 2.87429022E-01 2.86500918E-02-1.83857008E-05    3

 6.03096179E-09-8.04562643E-13-3.35717377E+03 2.37513898E+01                   4

C2H5O2     1/14/ 5 THERMC   2H   5O   2    0G  0300.00   5000.000 1387.000    21

 8.77641329E+00 1.18767163E-02-3.87683050E-06 5.83210754E-10-3.31006724E-14    2

-6.78748703E+03-1.83119972E+01 2.58630333E+00 2.61836362E-02-1.68306193E-05    3

 6.08749295E-09-9.57302040E-13-4.58588992E+03 1.50486289E+01                   4

CH3CHO     8/10/ 4 THERMC   2H   4O   1    0G  0300.00   5000.000 1377.000    11

 6.98518866E+00 9.67897787E-03-3.31841954E-06 5.16025901E-10-2.99725903E-14    2

-2.39807279E+04-1.27484852E+01 1.77060035E+00 1.84475161E-02-7.24138162E-06    3

 2.34364561E-10 3.35543891E-13-2.18078850E+04 1.65023437E+01                   4

CH3CO             120186C   2H   3O   1     G   300.000  5000.000 1000.00      1

 5.61227900e+00 8.44988600e-03-2.85414700e-06 4.23837600e-10-2.26840400e-14    2

-5.18786300e+03-3.27494900e+00 3.12527800e+00 9.77822000e-03 4.52144800e-06    3

-9.00946200e-09 3.19371800e-12-4.10850800e+03 1.12288500e+01                   4

AC8H17O    7/20/ 0 THERMC   8H  17O   1    0G  0300.00   5000.000 1400.000    71

 2.91996555E+01 3.62435016E-02-1.23916984E-05 1.92336095E-09-1.11569960E-13    2

-3.52447658E+04-1.30181834E+02-3.96685353E+00 1.18150102E-01-9.09087627E-05    3

 3.65594900E-08-6.00779878E-12-2.41854516E+04 4.63436117E+01                   4

HONO                    H   1O   2N   1     G  0300.00  5000.00   1000.00      1

 .548688978E+01 .421806500E-02-.164914300E-05 .297187700E-09-.202114800E-13    2

-.112686489E+05-.299698546E+01 .229041300E+01 .140992200E-01-.136787200E-04    3

 .749878000E-08-.187690500E-11-.104319500E+05 .132807700E+02                   4

HNO               And93 H   1N   1O   1     G   200.000  6000.000  1000.000    1

 0.29792509E+01 0.34944059E-02-0.78549778E-06 0.57479594E-10-0.19335916E-15    2

 0.11750582E+05 0.86063728E+01 0.45334916E+01-0.56696171E-02 0.18473207E-04    3

-0.17137094E-07 0.55454573E-11 0.11548297E+05 0.17498417E+01                   4

CH3ONO                  C   1H   3O   2N   1G    300.00   5000.00 1500.00      1

 .113612738E+02 .415934900E-02-.414567000E-06-.169514000E-09 .302873200E-13    2

-.128147952E+05-.354542296E+02 .149034500E+01 .264543300E-01-.211233200E-04    3

 .941439900E-08-.181120500E-11-.912578200E+04 .181376600E+02                   4

CH3OH      2/25/ 4 THERMC   1H   4O   1    0G   300.000  5000.000 1985.000    11

 3.92867513E+00 9.81626074E-03-3.40615476E-06 5.35510197E-10-3.13776029E-14    2

-2.61454175E+04 2.69464483E+00 1.82176844E+00 1.23326420E-02-2.73742177E-06    3

-1.07387318E-09 4.23644837E-13-2.52222207E+04 1.48104300E+01                   4

HCNN              sri/94C   1N   2H   1O   0G   300.000  5000.000 1000.00      1

 0.58946362e+01 0.39895959e-02-0.15982380e-05 0.29249395e-09-0.20094686e-13    2

 0.53452941e+05-0.51030502e+01 0.25243194e+01 0.15960619e-01-0.18816354e-04    3

 0.12125540e-07-0.32357378e-11 0.54261984e+05 0.11675870e+02                   4

CN                121286C   1N   1          G  0300.00   5000.00  1000.00      1

 0.03720120e+02 0.01518351e-02 0.01987381e-05-0.03798371e-09 0.01328230e-13    2

 0.05111626e+06 0.02888597e+02 0.03663204e+02-0.01156529e-01 0.02163409e-04    3

 0.01854208e-08-0.08214695e-11 0.05128118e+06 0.03739016e+02                   4

HCN               110193H   1C   1N   1     G  0300.00   4000.00  1000.00      1

 0.03426457e+02 0.03924190e-01-0.01601138e-04 0.03161966e-08-0.02432850e-12    2

 0.01485552e+06 0.03607795e+02 0.02417787e+02 0.09031856e-01-0.01107727e-03    3

 0.07980141e-07-0.02311141e-10 0.01501044e+06 0.08222891e+02                   4

NH                 31387H   1N   1          G  0300.00   5000.00  1000.00      1

 0.02760249e+02 0.01375346e-01-0.04451914e-05 0.07692792e-09-0.05017592e-13    2

 0.04207828e+06 0.05857199e+02 0.03339758e+02 0.01253009e-01-0.03491646e-04    3

 0.04218812e-07-0.01557618e-10 0.04185047e+06 0.02507181e+02                   4

NH2               121686N   1H   2          G  0300.00   5000.00  1000.00      1

 0.02961311e+02 0.02932699e-01-0.09063600e-05 0.01617257e-08-0.01204200e-12    2

 0.02191977e+06 0.05777878e+02 0.03432493e+02 0.03299540e-01-0.06613600e-04    3

 0.08590947e-07-0.03572047e-10 0.02177228e+06 0.03090111e+02                   4

NH3               121386N   1H   3          G  0300.00   5000.00  1000.00      1

 0.02461904e+02 0.06059166e-01-0.02004977e-04 0.03136003e-08-0.01938317e-12    2

-0.06493270e+05 0.07472097e+02 0.02204352e+02 0.01011476e+00-0.01465265e-03    3

 0.01447235e-06-0.05328509e-10-0.06525488e+05 0.08127138e+02                   4

NNH               120186N   2H   1          G  0250.00   4000.00  1000.00      1

 0.04415342e+02 0.01614388e-01-0.01632894e-05-0.08559846e-09 0.01614791e-12    2

 0.02788029e+06 0.09042888e+01 0.03501344e+02 0.02053587e-01 0.07170410e-05    3

 0.04921348e-08-0.09671170e-11 0.02833347e+06 0.06391837e+02                   4

HNCO              110193H   1C   1N   1O   1G  0300.00   4000.00  1400.00      1

 0.06545307e+02 0.01965760e-01-0.01562664e-05-0.01074318e-08 0.01874680e-12    2

-0.01664773e+06-0.01003880e+03 0.03858467e+02 0.06390342e-01-0.09016628e-05    3

-0.01898224e-07 0.07651380e-11-0.01562343e+06 0.04882493e+02                   4

HCNO              120186H   1C   1N   1O   1G  0250.00   4000.00  1000.00      1

 0.06692412e+02 0.02368360e-01-0.02371510e-05-0.01275503e-08 0.02407137e-12    2

 0.01694737e+06-0.01245434e+03 0.03184859e+02 0.09752316e-01-0.01280203e-04    3

-0.06163104e-07 0.03226275e-10 0.01797907e+06 0.06123844e+02                   4

NCO               110193C   1N   1O   1     G  0300.00   4000.00  1400.00      1

 0.06072346e+02 0.09227829e-02-0.09845574e-06-0.04764123e-09 0.09090445e-13    2

 0.01359820e+06-0.08507293e+02 0.03359593e+02 0.05393239e-01-0.08144585e-05    3

-0.01912868e-07 0.07836794e-11 0.01462809e+06 0.06549694e+02                   4

HOCN              110193H   1C   1N   1O   1G  0300.00   4000.00  1400.00      1

 0.06022112e+02 0.01929530e-01-0.01455029e-05-0.01045811e-08 0.01794814e-12    2

-0.04040321e+05-0.05866433e+02 0.03789424e+02 0.05387981e-01-0.06518270e-05    3

-0.01420164e-07 0.05367969e-11-0.03135335e+05 0.06667052e+02                   4

HONO2             103190H   1N   1O   3     G  0300.00   4000.00  1500.00      1

 0.09756148e+02 0.01900948e-01-0.03240020e-05-0.03976639e-09 0.01100334e-12    2

-0.01942244e+06-0.02690023e+03 0.07877668e+01 0.02382329e+00-0.02205964e-03    3

 0.01034048e-06-0.01972857e-10-0.01630442e+06 0.02108964e+03                   4

CH3NO2             mar98C   1H   3N   1O   2G   300.00   5000.00  1390.00      1

 7.50632429e 00 9.52121946e-03-3.27760562e-06 5.08678596e-10-2.94455378e-14    2

-1.21622632e 04-1.15251806e 01-3.70775080e-01 2.83702793e-02-2.08339624e-05    3

 8.08980673e-09-1.30521082e-12-9.45681543e 03 3.06459151e 01                   4

CH3ONO2           103190C   1H   3N   1O   3G  0300.00   4000.00  1500.00      1

 0.01436189e+03 0.04112243e-01-0.05113052e-05-0.01496436e-08 0.03012156e-12    2

-0.01972440e+06-0.05131842e+03 0.07803354e+01 0.03454204e+00-0.02822328e-03    3

 0.01232324e-06-0.02302164e-10-0.01465346e+06 0.02245752e+03                   4

C3H7O      4/ 7/97 thermC   3H   7O   1    0G   300.000  5000.000 1390.000    21

 1.10130308e+01 1.58110271e-02-5.38743215e-06 8.34264825e-10-4.83147349e-14    2

-1.01528968e+04-3.27511689e+01 2.89706514e-01 3.93075560e-02-2.48069355e-05    3

 8.07083573e-09-1.07998290e-12-6.24474269e+03 2.54387810e+01                   4

C3H7OO     7/27/98 thermC   3H   7O   2    0G   300.000  5000.000 1387.000    31

 1.23635662e+01 1.69377420e-02-5.80705297e-06 9.02805946e-10-5.24229836e-14    2

-1.19482794e+04-3.57854035e+01 3.15306348e+00 3.52691052e-02-1.90649122e-05    3

 5.01988372e-09-5.10606304e-13-8.35295454e+03 1.49406763e+01                   4

HNO2              103190H   1N   1O   2     G  0300.00   4000.00  1500.00      1

 0.06479630e+02 0.01995274e-01-0.01740387e-05-0.09695872e-09 0.01701480e-12    2

-0.09999271e+05-0.01067286e+03 0.01934838e+02 0.01010036e+00-0.04964616e-04    3

 0.08701120e-08-0.02324135e-13-0.08105484e+05 0.01473250e+03                   4

CH2CHO     8/10/ 4 THERMC   2H   3O   1    0G   300.000  5000.000 1388.000    11

 7.54145790E+00 6.82297125E-03-2.36938607E-06 3.71633517E-10-2.17160048E-14    2

-2.61437239E+03-1.62602766E+01 1.47616956E+00 2.08974186E-02-1.50123552E-05    3

 5.62967382E-09-8.76624470E-13-4.82050510E+02 1.63756465E+01                   4

CH3NO             103190C   1H   3N   1O   1G  0300.00   4000.00  1500.00      1

 0.08820547e+02 0.03706233e-01-0.02894741e-05-0.01897910e-08 0.03237544e-12    2

 0.05362862e+05-0.02213220e+03 0.02109955e+02 0.01517822e+00-0.07071789e-04    3

 0.01510611e-07-0.01604204e-11 0.08293612e+05 0.01569702e+03                   4

SCH2                    C   1H   20   00   0G   300.00   4000.00  1000.00      1

 0.35528886E+01 0.20667883E-02-0.19141160E-06-0.11046734E-09 0.20213496E-13    2

 0.49849754E+05 0.16865700E+01 0.39712651E+01-0.16990888E-03 0.10253689E-05    3

 0.24925508E-08-0.19812663E-11 0.49893676E+05 0.57532072E-01                   4

H2CNO2                  C   1H   2N   1O   2G  0300.00   4000.00  1500.00      1

 0.01127481E+03 0.02584711E-01-0.03934331E-05-0.05614969E-09 0.01392400E-12    2

 0.01360470E+06-0.03461951E+03 0.01165696E+02 0.02890490E+00-0.02817663E-03    3

 0.01387569E-06-0.02727595E-10 0.01694546E+06 0.01888293E+03                   4

H2CN                    H   2C   1N   1     G  0300.00   4000.00  1000.00      1

 0.05209703E+02 0.02969291E-01-0.02855589E-05-0.01635550E-08 0.03043259E-12    2

 0.02767711E+06-0.04444478E+02 0.02851661E+02 0.05695233E-01 0.01071140E-04    3

-0.01622612E-07-0.02351108E-11 0.02863782E+06 0.08992751E+02                   4

CH2OH                   C   1H   3O   10   0G   300.00   5000.00  1000.00      1

 0.55931360E+01 0.51505970E-02-0.16936900E-05 0.29188230E-09-0.19599160E-13    2

-0.32090820E+04-0.33917990E+01 0.63071990E+00 0.25225450E-01-0.34959170E-04    3

 0.26393590E-07-0.79682540E-11-0.21312870E+04 0.20731850E+02                   4

H2NO                    H   2N   1O   1     G  0300.00   4000.00  1500.00      1

 0.05673346E+02 0.02298837E-01-0.01774446E-05-0.01103482E-08 0.01859762E-12    2

 0.05569325E+05-0.06153540E+02 0.02530590E+02 0.08596035E-01-0.05471030E-04    3

 0.02276249E-07-0.04648073E-11 0.06868030E+05 0.01126651E+03                   4

C3H3               82489C   3H   3          G   300.000  4000.000 1000.00      1

 8.83104700e+00 4.35719500e-03-4.10906700e-07-2.36872300e-10 4.37652000e-14    2

 3.84742000e+04-2.17791900e+01 4.75420000e+00 1.10802800e-02 2.79332300e-07    3

-5.47921200e-09 1.94962900e-12 3.98888300e+04 5.85454900e-01                   4

C3H2              102193H   2C   3          G   150.000  4000.000 1000.00      1

 7.67098100e+00 2.74874900e-03-4.37094300e-07-6.45559900e-11 1.66388700e-14    2

 6.25972200e+04-1.23689000e+01 3.16671400e+00 2.48257200e-02-4.59163700e-05    3

 4.26801900e-08-1.48215200e-11 6.35042100e+04 8.86944600e+00                   4

C3H4O       * BOZELLI   C   3H   4O   1    0G   300.000  3268.000 1393.000     1 !5000

-0.22422415E+00 0.37935631E-01-0.33263860E-04 0.14880972E-07-0.26103564E-11    2

-0.11578754E+05 0.25238611E+02-0.22422415E+00 0.37935631E-01-0.33263860E-04    3

 0.14880972E-07-0.26103564E-11-0.11578754E+05 0.25238611E+02                   4

C3H3O       * BOZELLI   C   3H   3O   1    0G   300.000  5000.000 1394.000    11

 0.32108399E+00 0.33564412E-01-0.30382181E-04 0.13733384E-07-0.24072871E-11    2

 0.39806627E+04 0.23658865E+02 0.32108399E+00 0.33564412E-01-0.30382181E-04    3

 0.13733384E-07-0.24072871E-11 0.39806627E+04 0.23658865E+02                   4

C4H9CHO                 C   5H  10O   1     G  0300.00   5000.00  1000.00      1

 1.02833316E+01 0.31346899E-01-0.11095789E-04 0.18227913E-08-0.11471098E-12    2

-3.28840995E+04-2.70372662E+01-0.26148763E+01 0.67047380E-01-0.42221334E-04    3

 0.81165146E-08 0.19148376E-11-0.29440291E+05 0.39317394E+02                   4

C3H7CHO                 C   4H   8O   1     G  0300.00   5000.00  1000.00      1

 7.83733384E+00 0.25887879E-01-0.92356704E-05 0.15248637E-08-0.96257942E-13    2

-2.98617898E+04-1.36120383E+01-0.19119226E+01 0.52698199E-01-0.32785865E-04    3

 0.67593700E-08 0.11583668E-11-0.27227180E+05 0.36639725E+02                   4

C6H5OH             82489C   6H   6O   1     G   300.000  4000.000 1000.00      1

 1.82163300e+01 1.14242700e-02-1.09668400e-06-6.42744200e-10 1.19889300e-13    2

-2.05366400e+04-7.30423400e+01 1.39145600e+00 3.93195800e-02 1.77709600e-06    3

-2.27767300e-08 8.30965900e-12-1.47218100e+04 1.91781300e+01                   4

OC6H4CH3  AVG CRESOL    C   7H   7O   1    0G   300.000  5000.000 1398.000    11

 2.00333477E+01 1.83142467E-02-6.17265091E-06 9.50353551E-10-5.48634044E-14    2

-7.76864165E+03-8.60606102E+01-3.82920147E+00 7.73376217E-02-6.15929083E-05    3

 2.43728641E-08-3.80779615E-12 2.89377185E+01 4.06647799E+01                   4

HOC6H4CH3 AVG CRESOL    C   7H   8O   1    0G   300.000  5000.000 1400.000    21

 1.97311724E+01 2.12245074E-02-7.27602659E-06 1.13158989E-09-6.57395287E-14    2

-2.50451776E+04-8.18783394E+01-4.17663565E+00 8.29479164E-02-6.92618926E-05    3

 2.97047387E-08-5.12027914E-12-1.73715284E+04 4.43681107E+01                   4

C6H4CH3     RANZI       C   7H   7          G    300.00   5000.00 1000.00      1

 .989521100E+01 .281997140E-01-.985390310E-05 .114532240E-08 .000000000E+00    2

 .307512908E+05-.257557742E+02-.298827000E+01 .621039310E-01-.390118950E-04    3

 .928257830E-08 .000000000E+00 .343676800E+05 .412025200E+02                   4

C6H4O2            T10/97C  6.H  4.O  2.N  0.G   200.000  6000.000  1000.00     1   

 1.43886174E+01 1.81624210E-02-6.69934678E-06 1.10097880E-09-6.67372266E-14    2

-2.12444054E+04-5.02572901E+01 3.79867882E+00 2.51676569E-02 3.79846917E-05    3

-7.06777516E-08 3.06126573E-11-1.72429606E+04 9.80455363E+00                   4

C4H4               82489C   4H   4          G   300.000  4000.000 1000.00      1

 1.06977700e+01 6.98201400e-03-6.56774700e-07-3.88451700e-10 7.20094600e-14    2

 3.03480300e+04-3.12843000e+01 3.23389300e+00 1.86563400e-02 1.27032000e-06    3

-9.41009600e-09 2.95611100e-12 3.30109700e+04 9.92267600e+00                   4

C4H3               82489C   4H   3          G   300.000  4000.000 1000.00      1

 1.07527400e+01 5.38115300e-03-5.54963800e-07-3.05226600e-10 5.76174000e-14    2

 6.12141900e+04-2.97302500e+01 4.15388200e+00 1.72628700e-02-2.38937400e-07    3

-1.01870000e-08 4.34050500e-12 6.33807100e+04 6.03650700e+00                   4

C2H                81193C   2H   1          G   300.000  4000.000 1000.00      1

 3.98636700e+00 3.14312300e-03-1.26724300e-06 2.92436300e-10-2.71632000e-14    2

 6.65588400e+04 1.19106300e+00 2.73770400e+00 8.04844600e-03-9.24431000e-06    3

 6.52525900e-09-1.93958000e-12 6.68381300e+04 7.30022000e+00                   4

CH2CO             121686C   2H   2O   1     G   300.000  5000.000 1000.00      1

 6.03881700e+00 5.80484000e-03-1.92095400e-06 2.79448500e-10-1.45886800e-14    2

-8.58340200e+03-7.65758100e+00 2.97497100e+00 1.21187100e-02-2.34504600e-06    3

-6.46668500e-09 3.90564900e-12-7.63263700e+03 8.67355300e+00                   4

!************************************

!JIA JIN LAI DE SPECIES

JC8H15-A  10/20/ 4      C   8H  15    0    0G   300.000  5000.000 1397.000    61

 2.55931760E+01 3.18096149E-02-1.08043861E-05 1.66984178E-09-9.65839989E-14    2

-1.44520712E+03-1.09151482E+02-2.50376460E+00 9.96549750E-02-7.39295101E-05    3

 2.85679611E-08-4.51332288E-12 8.05840993E+03 4.09072912E+01                   4

JC8H15-B  10/20/ 4      C   8H  15    0    0G   300.000  5000.000 1397.000    51

 2.56155202E+01 3.22706924E-02-1.09763308E-05 1.69807627E-09-9.82861150E-14    2

-9.42529877E+03-1.14468396E+02-3.65513243E+00 1.02726238E-01-7.61376293E-05    3

 2.92229935E-08-4.56963558E-12 4.82718263E+02 4.19133416E+01                   4

DMPD13    10/20/ 4      C   7H  12    0    0G   300.000  5000.000 1394.000    41

 2.03313245E+01 2.73630444E-02-9.35643860E-06 1.45209553E-09-8.42186571E-14    2

-8.68890127E+03-8.32626000E+01-1.95578609E-01 7.76711632E-02-5.81990498E-05    3

 2.37087917E-08-4.05128177E-12-1.68663564E+03 2.63258705E+01                   4

DMPD13-E   2/23/ 6      C   7H  11    0    0G   300.000  5000.000 1394.000    21

 2.00670101E+01 2.58895675E-02-8.85014874E-06 1.37341883E-09-7.96563338E-14    2

 5.33468516E+03-8.18084882E+01-1.33040877E+00 7.89509250E-02-6.07061044E-05    3

 2.50132851E-08-4.27416743E-12 1.25299599E+04 3.21380394E+01                   4

DMPD13O    2/12/ 6      C   7H  11O   1    0G   300.000  5000.000 1392.000    51

 2.25702709E+01 2.54776720E-02-8.80516605E-06 1.37648706E-09-8.02425233E-14    2

-1.25675113E+03-9.12103059E+01 9.20962899E-01 7.80060801E-02-5.90418637E-05    3

 2.38713092E-08-4.02264868E-12 6.16091638E+03 2.45254427E+01                   4

DMPD13HO   2/12/ 6 THERMC   7H  10O   1    0G   300.000  5000.000 1396.000    41

 2.27162440E+01 2.30249246E-02-7.91314781E-06 1.23242511E-09-7.16578233E-14    2

-2.12401034E+04-9.39234975E+01-5.00228186E-01 8.52380610E-02-7.39475478E-05    3

 3.36932395E-08-6.19499584E-12-1.38952549E+04 2.80672634E+01                   4

DMPD13CO   2/20/ 6      C   7H   9O   1    0G   300.000  5000.000 1397.000    41

 2.21738552E+01 2.08902658E-02-7.16513846E-06 1.11435580E-09-6.47269500E-14    2

-3.09780248E+03-9.02507269E+01 7.10692628E-01 8.04910952E-02-7.28003390E-05    3

 3.44398517E-08-6.51392141E-12 3.50740351E+03 2.18267302E+01                   4

DMBD13-D   2/13/ 6 THERMC   6H   9    0    0G   300.000  5000.000 1394.000    31

 1.64783783E+01 2.09390846E-02-7.15530151E-06 1.10998138E-09-6.43554294E-14    2

 2.60876907E+04-6.09637585E+01 1.03303782E+00 5.90499910E-02-4.45405401E-05    3

 1.83552495E-08-3.17544165E-12 3.13416024E+04 2.14222921E+01                   4
MP1CO-C    3/23/ 6 THERMC   6H   9O   1    0G   300.000  5000.000 1388.000    41

 1.81394358E+01 2.21403381E-02-7.68137285E-06 1.20401629E-09-7.03220811E-14    2

-1.11827965E+04-6.79273989E+01-2.79853624E-01 6.36452932E-02-4.35086532E-05    3

 1.54028605E-08-2.26206898E-12-4.57959988E+03 3.16277023E+01                   4

MP1OCO     3/23/ 6 THERMC   6H   9O   2    0G   300.000  5000.000 1385.000    51

 2.18633770E+01 2.02433758E-02-6.85612415E-06 1.05883502E-09-6.12500868E-14    2

-2.46663472E+04-8.35964652E+01 3.43932114E-01 7.11020700E-02-5.25631135E-05    3

 1.96509254E-08-2.95231604E-12-1.73200028E+04 3.16570221E+01                   4

C(CO)2     3/23/ 6 THERMC   3H   4O   2    0G   300.000  5000.000 1373.000    21

 1.18377936E+01 1.06832643E-02-3.76864788E-06 5.97374721E-10-3.51655013E-14    2

-3.80693117E+04-3.53976752E+01 1.97192949E+00 3.01085469E-02-1.67791836E-05    3

 3.73805387E-09-1.49790837E-13-3.42864928E+04 1.88652981E+01                   4

C(CO)2-A   3/23/ 6 THERMC   3H   3O   2    0G   300.000  5000.000 1499.000    21

 1.16987566E+01 8.43547442E-03-3.03625572E-06 4.87743408E-10-2.89785062E-14    2

-1.99183964E+04-3.46312337E+01 2.82154525E+00 2.21696243E-02-6.38468225E-06    3

-2.79258947E-09 1.33022344E-12-1.61991348E+04 1.54256587E+01                   4

TC4H9      1/14/95 THERMC   4H   9    0    0G   300.000  5000.000 1381.000    31

 9.94382113E+00 2.16693078E-02-7.47001405E-06 1.16578454E-09-6.78791834E-14    2

-1.89693616E+02-2.88692286E+01-2.73729203E+00 4.55390345E-02-2.26390939E-05    3

 4.56951052E-09-1.55321795E-13 4.87138887E+03 4.14144877E+01                   4

IC4H7      5/27/97 THERMC   4H   7    0    0G   300.000  5000.000 1393.000    11

 1.16382753E+01 1.57681299E-02-5.38538858E-06 8.35172927E-10-4.84141083E-14    2

 1.05471642E+04-3.90259890E+01-7.20881697E-04 4.36495730E-02-3.16385877E-05    3

 1.23984983E-08-2.04378360E-12 1.45717785E+04 2.33234340E+01                   4

IC4H7O     4/ 3/ 0 THERMC   4H   7O   1    0G   300.000  5000.000 1386.000    21  

 1.33457615E+01 1.61218588E-02-5.44376403E-06 8.38199374E-10-4.83608280E-14    2  

 6.11443644E+02-4.36818838E+01 1.74700687E+00 4.07783436E-02-2.44750243E-05    3  

 7.06502958E-09-7.51570589E-13 4.86979233E+03 1.94535999E+01                   4 

IC4H6OH    8/19/95 THERMC   4H   7O   1    0G   300.000  5000.000 1390.00     31

 1.40310926E+01 1.55317541E-02-5.32754961E-06 8.28785902E-10-4.81545257E-14    2

-7.69378228E+03-4.76555306E+01 8.63371227E-01 4.68711282E-02-3.43580339E-05    3

 1.33031052E-08-2.13914975E-12-3.14948305E+03 2.29075523E+01                   4

CH2CCH2OH  9/ 8/95 THERMC   3H   5O   1    0G   300.000  5000.000 1372.00     21

 9.70702027E+00 1.13972660E-02-3.77993962E-06 5.75209277E-10-3.29229125E-14    2

 9.13212884E+03-2.25012933E+01 2.88422544E+00 2.42428071E-02-1.14152268E-05    3

 1.71775334E-09 1.42177454E-13 1.17935615E+04 1.52102335E+01                   4

IC3H5CHO   7/19/95 THERMC   4H   6O   1    0G   300.000  5000.000 1396.00     21

 1.36203958E+01 1.37917192E-02-4.73370118E-06 7.36655226E-10-4.20097974E-14    2

-2.00025274E+04-4.73184531E+01 6.27183793E-01 4.66780254E-02-3.74430631E-05    3

 1.58330542E-08-2.73952155E-12-1.57203117E+04 2.16034294E+01                   4

IC3H5CO    4/ 3/ 0 THERMC   4H   5O   1    0G   300.000  5000.000 1397.000    21

 1.30667437E+01 1.16704244E-02-3.99106523E-06 6.19498148E-10-3.59348249E-14    2

-3.36519344E+03-4.35803090E+01 1.85097069E+00 4.18855846E-02-3.62553731E-05    3

 1.65690659E-08-3.05850846E-12 1.70381441E+02 1.53014433E+01                   4

C3H5-T     5/27/97 THERMC   3H   5    0    0G   300.000  5000.000 1382.000    11

 7.37492443E+00 1.17510061E-02-4.00021283E-06 6.18947395E-10-3.58215018E-14    2

 2.72874911E+04-1.43478655E+01 2.17916644E+00 2.03826623E-02-7.91413834E-06    3

 4.76906187E-10 2.70398536E-13 2.94895338E+04 1.48785684E+01                   4

CH3COCH2   5/ 4/92 THERMC   3H   5O   1    0G   300.000  5000.000 1391.000    21

 1.02303975E+01 1.16494161E-02-4.01005537E-06 6.25205246E-10-3.63784362E-14    2

-8.44380462E+03-2.79197220E+01 1.80339187E+00 3.01407085E-02-1.93505552E-05    3

 6.38199034E-09-8.66103180E-13-5.37233261E+03 1.78046408E+01                   4

CC8H17     7/20/ 0 THERMC   8H  17    0    0G   300.000  5000.000 1390.000    71

 2.51497158E+01 3.71096845E-02-1.26854483E-05 1.96873429E-09-1.14193894E-13    2

-1.82761790E+04-1.09056834E+02-9.73159697E-02 8.92653724E-02-5.12873814E-05    3

 1.37640528E-08-1.27788396E-12-8.81147302E+03 2.89791898E+01                   4

DC8H17     7/20/ 0 THERMC   8H  17    0    0G   300.000  5000.000 1396.000    71

 2.67069782E+01 3.57660601E-02-1.22178704E-05 1.89536630E-09-1.09907843E-13    2

-1.61255862E+04-1.18098245E+02-3.41944741E+00 1.06803189E-01-7.65411563E-05    3

 2.85341682E-08-4.36478649E-12-5.73775897E+03 4.34500414E+01                   4

DMPD13-B  10/20/ 4      C   7H  11    0    0G   300.000  5000.000 1396.000    31

 2.07493833E+01 2.49467485E-02-8.53675742E-06 1.32559405E-09-7.69115213E-14    2

 9.55462602E+03-8.56818040E+01-1.14320077E+00 8.23051295E-02-6.82540516E-05    3

 3.02747638E-08-5.49029096E-12 1.66345641E+04 2.98544449E+01                   4

DMPDBO     3/14/ 6 THERMC   7H  11O   1    0G   300.000  5000.000 1392.000    51

 2.25702709E+01 2.54776720E-02-8.80516605E-06 1.37648706E-09-8.02425233E-14    2

-1.25675113E+03-9.12103059E+01 9.20962899E-01 7.80060801E-02-5.90418637E-05    3

 2.38713092E-08-4.02264868E-12 6.16091638E+03 2.45254427E+01                   4

M4PD12-D   3/14/ 6 THERMC   6H   9O   0    0G   300.000  5000.000 1384.000    31

 1.66301396E+01 2.14515190E-02-7.47748565E-06 1.17569708E-09-6.88147801E-14    2

 2.15735730E+04-6.46275982E+01-2.76656718E-01 5.82706616E-02-3.80112202E-05    3

 1.27804461E-08-1.79384150E-12 2.77989219E+04 2.72676397E+01                   4

M4PD12O    3/14/ 6 THERMC   6H   9O   1    0G   300.000  5000.000 1394.000    41

 2.11553669E+01 1.84637389E-02-6.18459037E-06 9.47951767E-10-5.45464887E-14    2

 8.77304026E+03-8.43592928E+01-5.15117549E-01 7.44597172E-02-6.22850012E-05    3

 2.66898721E-08-4.58370555E-12 1.56980880E+04 3.00151965E+01                   4

PD12CO     3/14/ 6 THERMC   5H   6O   1    0G   300.000  5000.000 1388.000    21

 1.49985605E+01 1.55217017E-02-5.40955138E-06 8.50475676E-10-4.97768033E-14    2

-5.19920362E+03-5.22105781E+01 8.47171370E-01 4.89478880E-02-3.62815948E-05    3

 1.41596294E-08-2.30143117E-12-2.67377730E+02 2.37523234E+01                   4

PD12CO-E   3/14/ 6 THERMC   5H   5O   1    0G   300.000  5000.000 1390.000    21

 1.63061811E+01 1.20024724E-02-4.22806062E-06 6.69563336E-10-3.93889238E-14    2

 1.59011681E+04-5.87813175E+01 1.01677890E+00 5.04390101E-02-4.20361160E-05    3

 1.78912472E-08-3.07697400E-12 2.09479849E+04 2.23845469E+01                   4

DMPDBHO    3/15/ 6 THERMC   7H  10O   1    0G   300.000  5000.000 1393.000    41

 2.21030765E+01 2.35628950E-02-8.10314403E-06 1.26259204E-09-7.34365194E-14    2

-2.07341306E+04-8.96220477E+01 6.70092264E-01 7.79354267E-02-6.26702271E-05    3

 2.68063673E-08-4.71304869E-12-1.36439756E+04 2.40894201E+01                   4

DMPDBCO    3/15/ 6 THERMC   7H   9O   1    0G   300.000  5000.000 1394.000    41

 2.15444981E+01 2.14394187E-02-7.35842495E-06 1.14497737E-09-6.65297378E-14    2

-2.58668927E+03-8.58577282E+01 1.94349705E+00 7.28560144E-02-6.10117574E-05    3

 2.72337960E-08-4.96147110E-12 3.75091002E+03 1.75719540E+01                   4

JC8H15-D  10/20/ 4      C   8H  15    0    0G   300.000  5000.000 1399.000    51

 2.64306029E+01 3.15363134E-02-1.07131579E-05 1.65592851E-09-9.57874181E-14    2

-8.26737392E+03-1.17370945E+02-4.24219768E+00 1.08946965E-01-8.66266130E-05    3

 3.58743276E-08-6.03240928E-12 1.76998089E+03 4.52531781E+01                   4


AR                120186AR  1               G  0300.00   5000.00  1000.00      1
 0.02500000E+02 0.00000000E+00 0.00000000E+00 0.00000000E+00 0.00000000E+00    2
-0.07453750E+04 0.04366000E+02 0.02500000E+02 0.00000000E+00 0.00000000E+00    3
 0.00000000E+00 0.00000000E+00-0.07453750E+04 0.04366000E+02                   4
HE                L10/90HE  1    0    0    0G   200.000  6000.000 1000.        1
 2.50000000E+00 0.00000000E+00 0.00000000E+00 0.00000000E+00 0.00000000E+00    2
-7.45375000E+02 9.28723974E-01 2.50000000E+00 0.00000000E+00 0.00000000E+00    3
 0.00000000E+00 0.00000000E+00-7.45375000E+02 9.28723974E-01 0.00000000E+00    4
OH"OLD"           RUS 78O   1H   1   00   00G   200.000  3500.000  1000.000    1
 3.09288767E+00 5.48429716E-04 1.26505228E-07-8.79461556E-11 1.17412376E-14    2
 3.85865700E+03 4.47669610E+00 3.99201543E+00-2.40131752E-03 4.61793841E-06    3
-3.88113333E-09 1.36411470E-12 3.61508056E+03-1.03925458E-01 8.81310600E+03    4
CH2*              L S/93C   1H   2   00   00G   200.000  3500.000  1000.000    1
 2.29203842E+00 4.65588637E-03-2.01191947E-06 4.17906000E-10-3.39716365E-14    2
 5.09259997E+04 8.62650169E+00 4.19860411E+00-2.36661419E-03 8.23296220E-06    3
-6.68815981E-09 1.94314737E-12 5.04968163E+04-7.69118967E-01 9.93967200E+03    4
CH2OH"OLD"        GUNL93C   1H   3O   1   00G   200.000  3500.000 1000.0       1
 3.69266569E+00 8.64576797E-03-3.75101120E-06 7.87234636E-10-6.48554201E-14    2
-3.24250627E+03 5.81043215E+00 3.86388918E+00 5.59672304E-03 5.93271791E-06    3
-1.04532012E-08 4.36967278E-12-3.19391367E+03 5.47302243E+00 1.18339080E+04    4
CH3O"OLD"         121686C   1H   3O   1     G  0300.00   3000.00  1000.00      1
 0.03770799E+02 0.07871497E-01-0.02656384E-04 0.03944431E-08-0.02112616E-12    2
 0.12783252E+03 0.02929575E+02 0.02106204E+02 0.07216595E-01 0.05338472E-04    3
-0.07377636E-07 0.02075610E-10 0.09786011E+04 0.13152177E+02                   4
CH3OH             L 8/88C   1H   4O   1   00G   200.000  3500.000  1000.000    1
 1.78970791E+00 1.40938292E-02-6.36500835E-06 1.38171085E-09-1.17060220E-13    2
-2.53748747E+04 1.45023623E+01 5.71539582E+00-1.52309129E-02 6.52441155E-05    3
-7.10806889E-08 2.61352698E-11-2.56427656E+04-1.50409823E+00 1.14352770E+04    4
H2CC              L12/89H   2C   2    0    0G   200.000  6000.000  1000.000    1
 0.42780340E+01 0.47562804E-02-0.16301009E-05 0.25462806E-09-0.14886379E-13    2
 0.48316688E+05 0.64023701E+00 0.32815483E+01 0.69764791E-02-0.23855244E-05    3
-0.12104432E-08 0.98189545E-12 0.48621794E+05 0.59203910E+01 0.49887266E+05    4
C2H6              L 8/88C   2H   6   00   00G   200.000  3500.000  1000.000    1
 1.07188150E+00 2.16852677E-02-1.00256067E-05 2.21412001E-09-1.90002890E-13    2
-1.14263932E+04 1.51156107E+01 4.29142492E+00-5.50154270E-03 5.99438288E-05    3
-7.08466285E-08 2.68685771E-11-1.15222055E+04 2.66682316E+00 1.18915940E+04    4
CH2CO"OLD"        L 5/90C   2H   2O   1   00G   200.000  3500.000  1000.000    1
 4.51129732E+00 9.00359745E-03-4.16939635E-06 9.23345882E-10-7.94838201E-14    2
-7.55105311E+03 6.32247205E-01 2.13583630E+00 1.81188721E-02-1.73947474E-05    3
 9.34397568E-09-2.01457615E-12-7.04291804E+03 1.22156480E+01 1.17977430E+04    4
CH2CHO"OLD"       T04/83O   1H   3C   2    0G   300.000  5000.000              1
 0.59756699E+01 0.81305914E-02-0.27436245E-05 0.40703041E-09-0.21760171E-13    2
 0.49032178E+03-0.50320879E+01 0.34090624E+01 0.10738574E-01 0.18914925E-05    3
-0.71585831E-08 0.28673851E-11 0.15214766E+04 0.95714535E+01 0.30474436E+04    4
CH2OCH"OLD"       T 9/92C   2H   3O   1    0G   298.150  3000.000  1000.0      1
 0.48131470E+00 0.20711914E-01-0.12693155E-04 0.34579642E-08-0.35399703E-12    2
 0.15648642E+05 0.34629876E+02 0.10854772E+01 0.12845259E-01 0.24138660E-05    3
-0.44642672E-08-0.29381916E-12 0.15910655E+05 0.33395312E+02 0.16817588E+05    4
CH2OCH            A12/04C   2H   3O   1    0G   298.150  3000.000   500.0      1
 0.44994054E+01 0.11552625E-01-0.48144129E-05 0.89234919E-09-0.56870585E-13    2
 0.17473963E+05 0.33925515E+00-0.38396084E+00 0.23879038E-01-0.12467587E-04    3
-0.17686411E-08 0.28142438E-11 0.18836203E+05 0.25741745E+02                   4
CH2OCH2           T 6/92C   2H   4O   1    0G   298.150  3000.0    1000.0      1
 0.54887641E+01 0.12046190E-01-0.43336931E-05 0.70028311E-09-0.41949088E-13    2
-0.91804251E+04-0.70799605E+01 0.37590532E+01-0.94412180E-02 0.80309721E-04    3
-0.10080788E-06 0.40039921E-10-0.75608143E+04 0.78497475E+01-0.63304657E+04    4
CH3CHO            L 8/88C   2H   4O   1    0G   200.000  6000.0    1000.0      1
 0.54041108E+01 0.11723059E-01-0.42263137E-05 0.68372451E-09-0.40984863E-13    2
-0.22593122E+05-0.34807917E+01 0.47294595E+01-0.31932858E-02 0.47534921E-04    3
-0.57458611E-07 0.21931112E-10-0.21572878E+05 0.41030159E+01-0.19987949E+05    4
HCCOH              SRI91C   2O   1H   20   0G   300.000  5000.000   1000.G     1
 0.59238291E+01 0.67923600E-02-0.25658564E-05 0.44987841E-09-0.29940101E-13    2
 0.72646260E+04-0.76017742E+01 0.12423733E+01 0.31072201E-01-0.50866864E-04    3
 0.43137131E-07-0.14014594E-10 0.80316143E+04 0.13874319E+02                   4
C2O               RUS 79C   2O   1    0    0G   200.000  6000.000              1
 0.51512722E+01 0.23726722E-02-0.76135971E-06 0.11706415E-09-0.70257804E-14    2
 0.33241888E+05-0.22183135E+01 0.28648610E+01 0.11990216E-01-0.18362448E-04    3
 0.15769739E-07-0.53897452E-11 0.33749932E+05 0.88867772E+01 0.35003406E+05    4
aC3H4             L 8/89C   3H   4    0    0G   200.000  6000.000              1
 0.63168722E+01 0.11133728E-01-0.39629378E-05 0.63564238E-09-0.37875540E-13    2
 0.20117495E+05-0.10995766E+02 0.26130445E+01 0.12122575E-01 0.18539880E-04    3
-0.34525149E-07 0.15335079E-10 0.21541567E+05 0.10226139E+02 0.22962267E+05    4
pC3H4             T 2/90H   4C   3    0    0G   200.000  6000.000              1
 0.60252400E+01 0.11336542E-01-0.40223391E-05 0.64376063E-09-0.38299635E-13    2
 0.19620942E+05-0.86043785E+01 0.26803869E+01 0.15799651E-01 0.25070596E-05    3
-0.13657623E-07 0.66154285E-11 0.20802374E+05 0.98769351E+01 0.22302059E+05    4
iC3H7             P11/94C   3H   7    0    0G   300.000  3000.000              1
 0.65192741E+01 0.17220104E-01-0.57364217E-05 0.84130732E-09-0.44565913E-13    2
 0.73227193E+04-0.90830215E+01 0.14449199E+01 0.20999112E-01 0.77036222E-05    3
-0.18476253E-07 0.71282962E-11 0.94223724E+04 0.20116317E+02                   4
CH2CHCO           T05/99C   3H   3O   1    0G   200.000  6000.0    1000.0      1
 6.95842227E+00 1.07193211E-02-3.85218494E-06 6.22009064E-10-3.72401640E-14    2
 5.64826498E+03-1.14745786E+01 3.21169467E+00 1.18422105E-02 1.67462582E-05    3
-3.06947176E-08 1.33048816E-11 7.12815750E+03 1.00881663E+01 8.70564832E+03    4
CH2CHCO           USC/07C   3H   3O   1    0G   300.000  5000.000              1
 0.73338666E+01 0.11401899E-01-0.45696443E-05 0.79430967E-09-0.44163078E-13    2
 0.83094941E+04-0.11019943E+02 0.23135836E+01 0.28253129E-01-0.25737754E-04    3
 0.12222654E-07-0.21353429E-11 0.95213496E+04 0.14105129E+02                   4
CH3CHOCH2         T 6/92C   3H   6O   1    0G   298.150  3000.0    1000.0      1
 0.86900558E 01 0.16020987E-01-0.53971753E-05 0.79941542E-09-0.42656366E-13    2
-0.15420691E 05-0.22485016E 02 0.48733836E 00 0.28519690E-01 0.30096162E-05    3
-0.22652642E-07 0.10706728E-10-0.12556434E 05 0.22605270E 02-0.11156446E 05    4
CH3CH2CHO         USC/07C   3H   6O   1    0G   300.000  5000.000              1
 0.62637410E+01 0.19976260E-01-0.76195147E-05 0.11687118E-08-0.41959993E-13    2
-0.25885953E+05-0.57786498E+01 0.27255676E+01 0.23236005E-01 0.29740656E-05    3
-0.16613415E-07 0.74250103E-11-0.24556711E+05 0.14166277E+02                   4
CH3COCH3          T 5/92C   3H   6O   1    0G   200.000  6000.000  1000.0      1
 0.72975991E+01 0.17566207E-01-0.63170456E-05 0.10203086E-08-0.61094016E-13    2
-0.29817680E+05-0.12756981E+02 0.55557943E+01-0.28365428E-02 0.70568945E-04    3
-0.87810488E-07 0.34028266E-10-0.28113337E+05 0.23226600E+01-0.26116945E+05    4
C2H3CHO           USC/07C   3H   4O   1    0G   300.000  5000.000              1
 0.58111868E+01 0.17114256E-01-0.74834161E-05 0.14252249E-08-0.91746841E-13    2
-0.10784054E+05-0.48588004E+01 0.12713498E+01 0.26231054E-01-0.92912305E-05    3
-0.47837272E-08 0.33480543E-11-0.93357344E+04 0.19498077E+02                   4
aC3H5             PD5/98C   3H   5    0    0G   300.000  3000.000              1
 0.65007877E+01 0.14324731E-01-0.56781632E-05 0.11080801E-08-0.90363887E-13    2
 0.17482449E+05-0.11243050E+02 0.13631835E+01 0.19813821E-01 0.12497060E-04    3
-0.33355555E-07 0.15846571E-10 0.19245629E+05 0.17173214E+02                   4
CH3CCH2           PD5/98C   3H   5    0    0G   300.000  3000.000              1
 0.54255528E+01 0.15511072E-01-0.56678350E-05 0.79224388E-09-0.16878034E-13    2
 0.27843027E+05-0.33527184E+01 0.17329209E+01 0.22394620E-01-0.51490611E-05    3
-0.67596466E-08 0.38253211E-11 0.29040498E+05 0.16568878E+02                   4
CH3CHCH           PD5/98C   3H   5    0    0G   300.000  3000.000              1
 0.53725281E+01 0.15780509E-01-0.59922850E-05 0.93089664E-09-0.36550966E-13    2
 0.29614760E+05-0.34186478E+01 0.91372931E+00 0.26432343E-01-0.11758950E-04    3
-0.23035678E-08 0.27715488E-11 0.30916867E+05 0.19989269E+02                   4
TC4H9             P11/94C   4H   9    0    0G   300.000  3000.000              1
 0.76607261E+01 0.23879414E-01-0.80890353E-05 0.12057521E-08-0.65009814E-13    2
 0.16207623E+04-0.14800281E+02 0.96167553E+00 0.25735856E-01 0.15609033E-04    3
-0.26656519E-07 0.89418010E-11 0.46564412E+04 0.24805366E+02                   4
IC4H8             T 6/83H   8C   4    0    0G   300.000  5000.0                1
 0.44609470E+01 0.29611487E-01-0.13077129E-04 0.26571934E-08-0.20134713E-12    2
-0.50066758E+04 0.10671549E+01 0.26471405E+01 0.25902957E-01 0.81985354E-05    3
-0.22193259E-07 0.88958580E-11-0.40373069E+04 0.12676388E+02                   4
IC4H7             USC/07C   4H   7O   0    0G   300.000  5000.000              1
 0.71485939E+01 0.22189671E-01-0.84400172E-05 0.13133353E-08-0.51617927E-13    2
 0.12712294E+05-0.12131183E+02-0.10375890E+01 0.45566667E-01-0.30476231E-04    3
 0.71102568E-08 0.99685722E-12 0.14896458E+05 0.29863663E+02                   4
JC8H16     7/27/95 THERMC   8H  16    0    0G   300.000  5000.000 1397.00     61
 2.60101527e+01 3.39703243e-02-1.15422451e-05 1.78422814e-09-1.03212200e-13    2
-2.65174535e+04-1.15359195e+02-3.31862122e+00 1.04315305e-01-7.64763013e-05    3
 2.92169219e-08-4.56913862e-12-1.65448250e+04 4.14548253e+01                   4
JC8H15    10/20/ 4      C   8H  15    0    0G   300.000  5000.000 1397.000    61
 2.55931760E+01 3.18096149E-02-1.08043861E-05 1.66984178E-09-9.65839989E-14    2
-1.44520712E+03-1.09151482E+02-2.50376460E+00 9.96549750E-02-7.39295101E-05    3
 2.85679611E-08-4.51332288E-12 8.05840993E+03 4.09072912E+01                   4
CH*               TPIS79H   1C   1          G     200.0    3500.0  1000.0      1
   2.78220752E0  1.47246754E-3 -4.63436227E-7 7.32736021E-11-4.19705404E-15    2
    1.0454706E5   5.17421018E0   3.47250101E0  4.26443626E-4 -1.95181794E-6    3
  3.51755043E-9-1.60436174E-12   1.04334869E5   1.44799533E0                   4
nC3H7             P11-94H   7C   3          G     300.0    3000.0  1000.0      1
    7.7097479E0   1.6031485E-2  -5.2720238E-6  7.5888352E-10 -3.8862719E-14    2
    7.9762236E3   -1.5515297E1    1.0491173E0   2.6008973E-2   2.3542516E-6    3
  -1.9595132E-8  9.3720207E-12    1.0312346E4    2.1136034E1                   4
C3H8              P11-94H   8C   3          G     300.0    3000.0  1000.0      1
    7.5244152E0   1.8898282E-2  -6.2921041E-6  9.2161457E-10 -4.8684478E-14    2
   -1.6564394E4   -1.7838375E1   9.2851093E-1   2.6460566E-2   6.0332446E-6    3
  -2.1914953E-8  9.4961544E-12   -1.4057907E4    1.9225538E1                   4
CH3CHOCH2         T-6-92H   6O   1C   3     G    298.15    3000.0  1000.0      1
    8.6900558E0   1.6020987E-2  -5.3971753E-6  7.9941542E-10 -4.2656366E-14    2
   -1.5420691E4   -2.2485016E1   4.8733836E-1    2.851969E-2   3.0096162E-6    3
  -2.2652642E-8  1.0706728E-11   -1.2556434E4     2.260527E1                   4
C4H2              D11-99H   2C   4          G     300.0    3000.0  1000.0      1
    9.1576328E0   5.5430518E-3  -1.3591604E-6  1.8780075E-11  2.3189536E-14    2
    5.2588039E4    -2.371146E1    1.0543978E0    4.162696E-2  -6.5871784E-5    3
   5.3257075E-8 -1.6683162E-11    5.4185211E4    1.4866591E1                   4
iC4H3             USC-07H   3C   4          G     300.0    5000.0  1000.0      1
    7.6538548E0   1.1204055E-2  -4.6401342E-6  8.6786639E-10 -5.7430562E-14    2
    5.7954363E4   -1.1756476E1    3.7221482E0   2.5957543E-2  -2.6356343E-5    3
    1.550892E-8 -3.8040565E-12    5.8837121E4    7.5637245E0                   4
nC4H5             USC-07H   5C   4          G     300.0    5000.0  1000.0      1
    7.4087291E0   1.7752748E-2  -7.5601506E-6   1.4203795E-9 -9.1100182E-14    2
    4.0438762E4   -1.3150027E1    2.261129E-1   3.6742371E-2  -2.2120474E-5    3
   1.4390138E-9  2.6435809E-12     4.242841E4    2.4066401E1                   4
iC4H5             USC-07H   5C   4          G     300.0    5000.0  1000.0      1
    6.9646029E0   1.8274333E-2  -7.8133735E-6   1.5292154E-9 -1.0920493E-13    2
    3.4725098E4   -1.0649321E1   1.1308105E-1   4.0950615E-2  -3.5413581E-5    3
   1.5530969E-8 -2.3355122E-12    3.6383371E4    2.3692457E1                   4
C4H5-2            H6W-94H   5C   4          G     300.0    3000.0  1000.0      1
    1.4538171E1  -8.5677056E-3   2.3559524E-5  -1.3676379E-8  2.4436927E-12    2
    3.3259095E4   -4.5369497E1     2.969628E0   2.4442245E-2  -9.1251424E-6    3
 -4.2466871E-18  1.6304728E-21    3.5503316E4    1.2036051E1                   4
c-C4H5            -PUPM3H   5C   4          G     300.0    3000.0  1000.0      1
    6.7467155E0      1.7283E-2  -6.5168579E-6  9.8917574E-10 -3.4604908E-14    2
    3.2808359E4    -1.291288E1   -2.6397593E0   4.1549157E-2  -2.1920954E-5    3
  -4.6559014E-9   6.134889E-12    3.5373828E4    3.5701797E1                   4
C4H6              H6W-94H   6C   4          G     300.0    3000.0  1000.0      1
    8.8673134E0    1.491867E-2  -3.1548716E-6  -4.184133E-10  1.5761258E-13    2
    9.1338516E3   -2.3328171E1   1.1284465E-1   3.4369022E-2  -1.1107392E-5    3
   -9.210666E-9  6.2065179E-12     1.180227E4    2.3089996E1                   4
C4H612            A-8-83H   6C   4          G     300.0    3000.0  1000.0      1
     1.781557E1   -4.257502E-3    1.051185E-5   -4.473844E-9   5.848138E-13    2
     1.267342E4    -6.982662E1     1.023467E0    3.495919E-2   -2.200905E-5    3
    6.942272E-9  -7.879187E-13     1.811799E4     1.975066E1                   4
C4H6-2            A-8-83H   6C   4          G     300.0    3000.0  1000.0      1
    9.0338133E0    8.212451E-3   7.1753952E-6  -5.8834334E-9  1.0343915E-12    2
    1.4335068E4   -2.0985762E1    2.1373338E0   2.6486229E-2  -9.0568711E-6    3
 -5.5386397E-19  2.1281884E-22    1.5710902E4    1.3529426E1                   4
C4H7              USC-07H   7C   4          G     300.0    5000.0  1000.0      1
    7.0134835E0   2.2634558E-2   -9.254547E-6   1.6807927E-9 -1.0408617E-13    2
    2.0955008E4    -8.889308E0   7.4449432E-1   3.9678857E-2  -2.2898086E-5    3
   2.1352973E-9  2.3096375E-12    2.2653328E4    2.3437878E1                   4
C4H81             T-6-83H   8C   4          G     300.0    5000.0  1000.0      1
    2.0535841E0   3.4350507E-2  -1.5883197E-5   3.3089662E-9 -2.5361045E-13    2
   -2.1397231E3    1.5543201E1     1.181138E0    3.085338E-2   5.0865247E-6    3
  -2.4654888E-8  1.1110193E-11   -1.7904004E3    2.1062469E1                   4
C4H82             T-6-83H   8C   4          G     300.0    5000.0  1000.0      1
   8.2797676E-1   3.5864539E-2  -1.6634498E-5   3.4732759E-9 -2.6657398E-13    2
   -3.0521033E3    2.1342545E1    1.2594252E0   2.7808424E-2   8.7013932E-6    3
  -2.4402205E-8   9.897771E-12   -2.9647742E3    2.0501129E1                   4
H2C4O             USC-07H   2O   1C   4     G     300.0    5000.0  1000.0      1
    8.4292183E0   1.0502701E-2  -4.2066836E-6  7.1184902E-10 -3.5796602E-14    2
    2.2907807E4   -1.6511997E1      3.18119E0   2.9840752E-2  -3.2832409E-5    3
   2.0631813E-8 -5.4200598E-12    2.4125576E4      9.42101E0                   4
CH2CHCHCHO        USC-07H   5O   1C   4     G     300.0    5000.0  1000.0      1
    8.3010607E0   1.9945331E-2  -8.2903771E-6   1.5100753E-9 -9.1581155E-14    2
    1.5788387E2   -1.6910566E1    1.2108673E0   3.5205878E-2   -1.093909E-5    3
  -1.1720642E-8  7.6174908E-12    2.2665703E3    2.0613544E1                   4
CH3CHCHCO         USC-07H   5O   1C   4     G     300.0    5000.0  1000.0      1
    7.7608204E0   2.0031804E-2  -8.0631016E-6   1.3361392E-9 -6.2308408E-14    2
    4.5708291E3   -1.1095638E1     5.305346E0   1.5749373E-2   2.1623913E-5    3
  -3.6607769E-8  1.4932489E-11    5.7588633E3    4.2043533E0                   4
C5H4O             T-8-99H   4O   1C   5     G     200.0    6000.0  1000.0      1
   1.00806824E1  1.61143465E-2 -5.83314509E-6  9.4675932E-10-5.68972206E-14    2
   1.94364771E3  -2.94521623E1  2.64576497E-1  3.34873827E-2   1.6773847E-6    3
 -2.96207455E-8 1.54431476E-11   5.11159287E3   2.35409513E1                   4
C5H5O(1,3)        DU0997H   5O   1C   5     G     300.0    3000.0  1000.0      1
     9.243144E0   2.2201257E-2  -9.3105946E-6   1.7155222E-9 -1.0613969E-13    2
    1.5908394E3   -2.4087738E1   -2.9566984E0   5.5851892E-2  -3.7241636E-5    3
   4.1624357E-9   3.927201E-12    4.8573193E3    3.8676682E1                   4
C5H5O(2,4)        D-9-97H   5O   1C   5     G     300.0    3000.0  1000.0      1
    8.5405312E0    2.298951E-2  -9.5437563E-6   1.7061612E-9  -9.745936E-14    2
    2.2263699E4   -2.0818825E1     -3.07776E0   5.2581679E-2  -2.8856513E-5    3
  -3.3885479E-9  6.3361399E-12    2.5510455E4    3.9591522E1                   4
C5H4OH            T-8-99H   5O   1C   5     G     200.0    6000.0  1000.0      1
   1.33741248E1  1.51996469E-2 -5.45685046E-6 8.80944866E-10-5.27493258E-14    2
   2.20358027E3  -4.59569069E1  -1.28398054E0  4.90298511E-2 -1.35844414E-5    3
 -2.92983743E-8 1.90820619E-11   6.37364803E3   3.08073591E1                   4
C5H5OH            HWZD99H   6O   1C   5     G     300.0    3000.0  1000.0      1
     3.489397E0     3.80526E-2  -2.1654527E-5   5.9238574E-9 -6.2763461E-13    2
   -8.2131025E3    7.1248055E0   -5.0430169E0   7.1253479E-2  -7.0918177E-5    3
    3.868022E-8 -8.7888264E-12   -6.4167788E3      4.86171E1                   4

C5H6              T-1-90H   6C   5          G     200.0    6000.0  1000.0      1
    9.9757848E0   1.8905543E-2  -6.8411461E-6    1.109934E-9 -6.6680236E-14    2
    1.1081693E4   -3.2209454E1   8.6108957E-1   1.4804031E-2   7.2108895E-5    3
  -1.1338055E-7  4.8689972E-11    1.4801755E4    2.1353453E1                   4
lC5H7             HWZD99H   7C   5          G     300.0    3000.0  1000.0      1
     2.224648E0   3.9601296E-2  -2.2345617E-5   6.0649676E-9 -6.3840047E-13    2
    2.2303428E4    1.4009951E1   -4.0974307E0   6.1832044E-2   -4.877078E-5    3
   1.6696418E-8 -7.5334899E-13    2.3683646E4    4.5148109E1                   4
cC5H9             T03-97H   9C   5          G     200.0    6000.0  1000.0      1
    1.1406802E1   2.2563988E-2  -7.0235595E-6   1.1321968E-9 -7.3438204E-14    2
    7.5268769E3    -3.963628E1   2.9427128E-1   1.3823374E-2   9.0847653E-5    3
  -1.3008694E-7  5.3051811E-11    1.2565712E4    2.7389773E1                   4
cC5H8             T03-97H   8C   5          G     200.0    6000.0  1000.0      1
    7.7244792E0   2.8322316E-2  -1.1545236E-5   2.1540815E-9 -1.5054178E-13    2
   -7.8261573E2   -1.9769698E1     2.689814E0    2.095455E-3   1.1303687E-4    3
   -1.540807E-7  6.2763658E-11    2.3139663E3    1.5294056E1                   4
o-C6H4            D11-99H   4C   6          G     300.0    3000.0  1000.0      1
    8.8432961E0   2.0301474E-2  -8.8674269E-6   1.7264292E-9 -1.1786047E-13    2
    4.9317113E4   -2.4014301E1   -3.8454189E0   5.8391564E-2   -4.864475E-5    3
    1.677032E-8  -7.858068E-13      5.25925E4    4.0587132E1                   4

C6H6              D11-99H   6C   6          G     300.0    3000.0  1000.0      1
    9.1381245E0   2.3854433E-2  -8.8127726E-6   1.2099021E-9 -1.8221503E-14    2
    5.2043462E3   -2.9115665E1   -4.8437734E0   5.8427613E-2  -2.9485855E-5    3
   -6.939044E-9  8.2125253E-12    9.1817773E3    4.3889832E1                   4
C6H5CH2           T08-90H   7C   7          G     200.0    6000.0  1000.0      1
     1.404398E1   2.3493873E-2  -8.5375367E-6   1.3890841E-9  -8.361442E-14    2
    1.8564203E4   -5.1665589E1    4.811154E-1   3.8512832E-2   3.2861492E-5    3
  -7.6972721E-8  3.5423068E-11    2.3307027E4     2.354882E1                   4
C6H5CH3           L-6-87H   8C   7          G     200.0    6000.0  1000.0      1
    1.2940034E1   2.6691287E-2  -9.6838505E-6   1.5738629E-9 -9.4663601E-14    2
   -6.9764908E2   -4.6728785E1    1.6152663E0   2.1099438E-2   8.5366018E-5    3
  -1.3261066E-7  5.5956604E-11      4.07563E3     2.028221E1                   4
C6H5O             T05-02H   5O   1C   6     G     200.0    6000.0  1000.0      1
    1.3722172E1  1.74688771E-2  -6.3550452E-6  1.03492308E-9-6.23410504E-14    2
   2.87274751E2   -4.8818168E1 -4.66204455E-1  4.13443975E-2  1.32412991E-5    3
 -5.72872769E-8 2.89763707E-11   4.77858391E3   2.76990274E1                   4

C6H4O2            PUML96H   4O   2C   6     G     300.0    5000.0  1000.0      1
     1.173084E1   2.3614995E-2  -1.0234576E-5   1.9532174E-9 -1.2746022E-13    2
    -2.108577E4   -3.6300453E1  -9.5193005E-1   5.7842445E-2  -3.8214439E-5    3
   4.6312656E-9  3.6296651E-12   -1.7611047E4    2.9239513E1                   4

C6H5CHO           L-3-86H   6O   1C   7     G    298.15    5000.0  1000.0      1
    1.3650737E1   2.5680419E-2  -1.0466729E-5    1.941343E-9 -1.3483792E-13    2
   -1.1019744E4   -4.7965796E1   -3.1627334E0   6.6369245E-2  -3.4816353E-5    3
  -6.2999377E-9  8.5807101E-12   -6.1169349E3    4.0231735E1                   4
C6H4CH3           P-1-93H   7C   7          G     300.0    2500.0  1000.0      1
    1.1615498E1   2.7431838E-2  -1.0899345E-5    1.864183E-9 -1.0191607E-13    2
    3.1209334E4   -3.8994637E1   -3.1415942E0   5.6723077E-2  -8.6885111E-6    3
  -3.4249616E-8  1.9266902E-11    3.5738547E4     3.974284E1                   4
PXC7H13           -THERMH  13C   7          G     300.0    5000.0  1389.0      1
   2.09278134E1  2.92841022E-2  -1.0089964E-5  1.57425554E-9-9.16505991E-14    2
  -1.41296217E3  -8.50447021E1  -1.66945935E0  7.93202117E-2 -5.20231516E-5    3
  1.74804211E-8-2.40912996E-12   6.75927466E3   3.73759517E1                   4
C6H12             7THERGH  12C   6          G     300.0    5000.0  1000.0      1
    1.5091719E1    2.907691E-2   -9.501603E-6   1.4764964E-9 -8.9480832E-14    2
   -1.2462882E4   -5.1947624E1  -5.5547744E-1   6.4605728E-2  -3.4200424E-5    3
   5.0421813E-9  1.1477376E-12    -7.486021E3    3.1462109E1                   4
PXC6H11           -THERGH  11C   6          G     300.0    5000.0  1000.0      1
      1.36624E1     2.78801E-2    -8.49489E-6     1.24384E-9   -7.17067E-14    2
       1.3141E4     -4.12369E1    -8.10229E-1     6.88802E-2    -4.93843E-5    3
     1.71881E-8   -1.64486E-12      1.70719E4      3.32599E1                   4
SXC6H11           -----GH  11C   6          G     300.0    5000.0  1000.0      1
    1.6505539E1   2.3115829E-2  -6.5272593E-6  9.1469199E-10 -5.1695129E-14    2
    1.0821838E4   -5.7191193E1  -7.3732561E-1   6.9667667E-2  -5.6539182E-5    3
   2.8180732E-8  -6.596855E-12    1.5951944E4    3.2920029E1                   4
SAXC6H11          -THERGH  11C   6          G     300.0    5000.0  1000.0      1
    1.6012522E1   2.4324704E-2  -7.0564247E-6   1.0056571E-9  -5.735134E-14    2
     3.255875E3   -5.6644012E1  -1.0285245E-1   6.2364902E-2  -3.8147118E-5    3
   1.1553102E-8 -1.4421564E-12    8.3548125E3    2.9012577E1                   4
cC6H11            -THERGH  11C   6          G     300.0    5000.0  1000.0      1
      1.22446E1     3.44416E-2    -1.19965E-5     1.93711E-9   -1.19843E-13    2
      1.76576E3     -4.60541E1     -7.87845E0     8.29126E-2    -5.41053E-5    3
     1.87956E-8   -3.25634E-12      8.10221E3      6.06987E1                   4
cC6H10            THERGAH  10C   6          G     300.0    5000.0  1000.0      1
      1.00457E1     3.42604E-2    -1.28037E-5     2.17489E-9   -1.39539E-13    2
     -6.40885E3     -3.26015E1     -5.76213E0     7.22665E-2     -3.4207E-5    3
    -6.55031E-9    7.77014E-12     -1.87035E3      5.02213E1                   4
PXCH2cC5H9        -THERGH  11C   6          G     300.0    5000.0  1394.0      1
    1.5187525E1   2.6297767E-2  -7.9777374E-6    1.176282E-9 -6.8789064E-14    2
    3.5532188E3    -5.692836E1     -7.01089E0   8.5936263E-2  -7.1228329E-5    3
   3.5031423E-8 -8.1111333E-12      1.01606E4    5.9125191E1                   4
C6H10-13          -----GH  10C   6          G     300.0    5000.0  1395.0      1
   1.75263752E1   2.1844791E-2 -7.07364536E-6  1.06374721E-9-6.05245347E-14    2
  -1.71855602E3  -6.76539587E1   -2.7417014E0  7.44458966E-2 -6.04686268E-5    3
  2.60487709E-8  -4.557307E-12   4.78762455E3   3.93238815E1                   4
PXCH2-4-1C5H9     -----GH  11C   6          G     300.0    5000.0  1389.0      1
   1.87248033E1  2.26408474E-2 -7.40593401E-6  1.12566451E-9-6.45783709E-14    2
   9.41104884E3  -7.15447685E1  -2.12565812E0  7.23499603E-2 -5.28655648E-5    3
  2.01123555E-8-3.11929929E-12    1.6518191E4    4.0025681E1                   4
PXC5H11           -THERMH  11C   5          G     300.0    5000.0  1390.0      1
   1.52977446E1   2.3973531E-2 -8.18392948E-6  1.26883076E-9-7.35409055E-14    2
  -9.80712307E2  -5.44829293E1  5.24384081E-2  5.60796958E-2 -3.31545803E-5    3
  9.77533781E-9 -1.1400966E-12    4.7161146E3   2.87238666E1                   4
C5H10             -THERGH  10C   5          G     300.0    5000.0  1000.0      1
    1.2256285E1   2.4460349E-2  -8.0484033E-6   1.2561479E-9 -7.6320474E-14    2
   -8.6215342E3   -3.8477562E1  -5.0028729E-1   5.3781059E-2  -2.9450504E-5    3
   5.6197726E-9  3.8702608E-13   -4.5748574E3    2.9451677E1                   4
PXC5H9            -THERMH   9C   5          G     300.0    5000.0  1386.0      1
   1.45546753E1  2.04331611E-2 -7.07391431E-6  1.10720105E-9-6.46021493E-14    2
   6.76813422E3   -5.3724374E1  -1.22720644E0  5.49419289E-2  -3.5628402E-5    3
  1.18245127E-8-1.61716004E-12   1.25391664E4   3.19626373E1                   4
SAXC5H9           -----GH   9C   5          G     300.0    5000.0  1389.0      1
   1.51441327E1  1.93268901E-2 -6.34197189E-6 9.62600971E-10-5.51208154E-14    2
   5.16943043E3  -5.59956467E1  -1.08167008E0  5.72222617E-2 -4.01416553E-5    3
  1.46881058E-8-2.19955709E-12   1.07882469E4   3.11232057E1                   4
C3H5cC6H11        -THERMH  16C   9          G     300.0    5000.0  1385.0      1
   2.73374593E1  3.82152425E-2 -1.32622462E-5  2.07988387E-9-1.21544261E-13    2
  -2.34239849E4  -1.28131462E2  -9.73003587E0  1.18168326E-1 -7.58416273E-5    3
  2.28047765E-8-2.48240899E-12  -1.00088848E4   7.30984483E1                   4
PXC2H4cC6H11      -THERMH  15C   8          G     300.0    5000.0  1382.0      1
   2.48102265E1  3.54348795E-2 -1.23385678E-5  1.93923062E-9-1.13492081E-13    2
  -1.02018062E4  -1.13587269E2  -8.34951344E0  1.04479421E-1 -6.31859695E-5    3
  1.69546774E-8-1.42349903E-12   2.05498117E3   6.73216064E1                   4
PX1-3C8H15        -THERMH  15C   8          G     300.0    5000.0  1393.0      1
   2.38415656E1  3.31278548E-2 -1.11339749E-5   1.7087323E-9-9.83548531E-14    2
   2.72459076E3  -9.40576172E1  -1.29094804E0  9.07950752E-2 -6.12886366E-5    3
  2.14028049E-8-3.04869302E-12   1.15303877E4   4.12454961E1                   4
C2H3cC6H11        -THERMH  14C   8          G     300.0    5000.0  1386.0      1
     2.407666E1  3.38603332E-2 -1.17790011E-5  1.85017468E-9-1.08237352E-13    2
  -1.91549047E4  -1.12002714E2  -9.56052193E0  1.06426402E-1 -6.85160306E-5    3
  2.05745122E-8-2.22220772E-12  -6.99102524E3   7.05862561E1                   4
C8H14-13          -THERMH  14C   8          G     300.0    5000.0  1395.0      1
   2.37241242E1  3.15576314E-2 -1.07749726E-5   1.6708249E-9-9.68538837E-14    2
  -9.98249754E3  -9.71766231E1  -3.00851339E0  9.81509943E-2 -7.59830608E-5    3
   3.1368035E-8-5.34847442E-12  -1.04693012E3   4.50345202E1                   4
CH2-3-1C7H12      -THERMH  14C   8          G     300.0    5000.0  1397.0      1
   2.41477781E1  3.11799754E-2 -1.06396183E-5  1.64907793E-9-9.55597593E-14    2
  -1.01271161E4  -1.00001481E2  -2.75518024E0  9.97014648E-2 -7.94484008E-5    3
   3.3763451E-8-5.89540016E-12  -1.28098693E3   4.25884149E1                   4
CH3cC6H11         -THERMH  14C   7          G     300.0    5000.0  1381.0      1
   2.20212024E1  3.32076617E-2 -1.15857904E-5  1.82324838E-9-1.06797389E-13    2
  -3.07694299E4  -1.03212094E2  -8.90848849E0  9.69226774E-2 -5.76085502E-5    3
  1.48743771E-8-1.11357718E-12  -1.92643459E4   6.57804644E1                   4
PXCH2cC6H11       -THERMH  13C   7          G     300.0    5000.0  1380.0      1
   2.15891769E1  3.10769683E-2 -1.08617643E-5  1.71135795E-9-1.00327357E-13    2
  -5.69706332E3  -9.84332088E1  -8.11266239E0   9.2253773E-2  -5.4973886E-5    3
  1.41482855E-8-1.03789405E-12   5.34431072E3   6.38409031E1                   4
CH3TXcC6H10       -THERGH  13C   7          G     300.0    5000.0  1000.0      1
      1.82642E1   3.3935841E-2  -1.1143179E-5   1.7356121E-9 -1.0525111E-13    2
   -3.9196152E3   -7.8273026E1   -7.2196436E0   9.5703848E-2  -6.7153109E-5    3
   2.6673289E-8 -5.3246591E-12    4.1596631E3    5.6992382E1                   4
CH3S2XcC6H10      -THERMH  13C   7          G     300.0    5000.0  2030.0      1
   1.73196581E1  3.61144629E-2 -1.30438584E-5  2.10911191E-9-1.26098895E-13    2
  -4.74431787E3  -7.17669971E1  -8.53970232E0  9.19151844E-2  -5.4638977E-5    3
  1.44889205E-8-1.27842414E-12   4.14949461E3   6.79730355E1                   4
CH3-2-PXC6H10     -THERMH  13C   7          G     300.0    5000.0  1388.0      1
   2.09220127E1  2.89165731E-2 -9.97311349E-6  1.55691982E-9-9.06736394E-14    2
   4.83003842E3  -7.99798612E1  1.14306322E-1  7.47238881E-2 -4.84643316E-5    3
    1.638672E-8-2.31983987E-12   1.24316042E4    3.2923656E1                   4
CH3S4XcC6H10      -THERMH  13C   7          G     300.0    5000.0  2030.0      1
   1.73196581E1  3.61144629E-2 -1.30438584E-5  2.10911191E-9-1.26098895E-13    2
  -4.74431787E3  -7.24615115E1  -8.53970232E0  9.19151844E-2  -5.4638977E-5    3
  1.44889205E-8-1.27842414E-12   4.14949461E3   6.72785212E1                   4
CH3S3XcC6H10      -THERMH  13C   7          G     300.0    5000.0  2030.0      1
   1.73196581E1  3.61144629E-2 -1.30438584E-5  2.10911191E-9-1.26098895E-13    2
  -4.74431787E3  -7.17669971E1  -8.53970232E0  9.19151844E-2  -5.4638977E-5    3
  1.44889205E-8-1.27842414E-12   4.14949461E3   6.79730355E1                   4
CH3-3-PXC6H10     -THERGH  13C   7          G     300.0    5000.0  1000.0      1
    2.0434275E1   2.8709512E-2  -8.6311356E-6    1.261949E-9 -7.3238819E-14    2
    7.2034141E3   -7.7629128E1  -9.2534524E-1   8.7751038E-2  -7.2554365E-5    3
    3.545178E-8 -8.0221767E-12    1.3392346E4    3.3428608E1                   4
SXC7H13           -THERMH  13C   7          G     300.0    5000.0  1383.0      1
   2.05321062E1  2.85988588E-2 -9.64125534E-6  1.48314293E-9 -8.5524593E-14    2
   5.35259833E3  -7.70635568E1  -3.3787097E-1  7.22549356E-2 -4.22499105E-5    3
  1.14646497E-8-1.05306924E-12   1.30682289E4   3.67608087E1                   4
SAXC7H13          -THERMH  13C   7          G     300.0    5000.0  1389.0      1
   2.09278134E1  2.92841022E-2  -1.0089964E-5  1.57425554E-9-9.16505991E-14    2
  -1.41296217E3  -8.39475707E1  -1.66945935E0  7.93202117E-2 -5.20231516E-5    3
  1.74804211E-8-2.40912996E-12   6.75927466E3   3.84730831E1                   4
PXCH2-5-1C6H11    -THERMH  13C   7          G     300.0    5000.0  1393.0      1
   2.06259016E1  2.92698219E-2 -1.00238722E-5  1.55746681E-9-9.04079324E-14    2
   6.36710451E3  -7.88223305E1  -1.37027715E0  7.98095213E-2 -5.47529029E-5    3
   1.9789848E-8-2.98365673E-12   1.41467608E4   3.97040026E1                   4
PXCH2-3-1C6H11    -THERMH  13C   7          G     300.0    5000.0  1372.0      1
    2.2749144E1  2.87965024E-2 -1.01621995E-5  1.61104765E-9-9.48402127E-14    2
   3.07726861E3  -8.13859454E1  5.10706957E-2  7.29892538E-2 -4.04949522E-5    3
  1.00132226E-8 -8.1066515E-13   1.19909231E4   4.39028581E1                   4
CH2cC6H10         -THERMH  12C   7          G     300.0    5000.0  1383.0      1
    2.0953467E1  2.93618828E-2 -1.02414336E-5  1.61157034E-9-9.43983146E-14    2
  -1.57131372E4  -9.66590731E1  -8.78091682E0  9.29268013E-2 -5.91790181E-5    3
  1.73250617E-8-1.77258628E-12  -4.90305383E3    6.4950702E1                   4
cC6H12            -THERGH  12C   6          G     300.0    5000.0  1375.0      1
    1.0220857E1   4.1419212E-2  -1.6003041E-5    2.794571E-9 -1.8346064E-13    2
   -2.1665023E4   -3.8751984E1   -8.0989399E0   8.2196921E-2  -4.4530218E-5    3
   8.0734237E-9  5.6723105E-13   -1.5694874E4    5.9335274E1                   4
cC6H11O2          -thermH  11O   2C   6     G     300.0    5000.0  1379.0      1
   2.23723502E1  2.76799389E-2 -9.74217376E-6  1.54194767E-9-9.06767646E-14    2
  -2.25043028E4  -9.84390954E1  -4.91663898E0  8.36156703E-2 -4.98338842E-5    3
  1.27483629E-8-9.18573704E-13   -1.2318179E4   5.07734668E1                   4
cC6H10O2H-2       -thermH  11O   2C   6     G     300.0    5000.0  1674.0      1
   2.08646979E1  2.96341739E-2 -1.07902024E-5  1.75531891E-9-1.05423919E-13    2
  -1.46988749E4   -8.6139909E1  -5.91891989E0  8.90964037E-2 -5.70299093E-5    3
  1.65056839E-8-1.68121138E-12  -5.68907646E3   5.79514171E1                   4
SOOcC6O2H         -thermH  11O   4C   6     G     300.0    5000.0  1386.0      1
   2.81643825E1  2.70787755E-2 -9.55221198E-6  1.51423647E-9-8.91457979E-14    2
  -3.68750235E4  -1.23417034E2  -3.28956238E0  9.63507262E-2 -6.55056629E-5    3
  2.09993056E-8-2.51428587E-12  -2.56520552E4   4.68029573E1                   4
SOOcC6O           -thermH  10O   3C   6     G     300.0    5000.0  1381.0      1
   2.65003458E1  2.41045942E-2 -8.59208816E-6  1.37146122E-9-8.11269335E-14    2
  -5.31869893E4  -1.18658969E2   -6.3304585E0  9.86107916E-2 -7.17944768E-5    3
  2.51724396E-8-3.43846137E-12  -4.16778327E4   5.82590313E1                   4
CH3S3XcC5H8       -THERMH  11C   6          G     300.0    5000.0  1396.0      1
   1.57570715E1  2.74323411E-2  -9.3865297E-6  1.45781968E-9-8.46055825E-14    2
   2.59239941E3  -6.38756773E1  -7.37988965E0  8.04871317E-2 -5.54172422E-5    3
  1.94406677E-8 -2.7559744E-12   1.06959378E4   6.06843985E1                   4
SAXcC6H9          CBSQB3H   9C   6          G     300.0    5000.0  1381.0      1
   1.71127777E1  2.15146082E-2 -7.60951916E-6  1.20823796E-9-7.12063847E-14    2
   5.37552038E3  -7.25511504E1  -5.86858096E0  7.38153354E-2 -5.33135498E-5    3
  1.95943368E-8-2.95964976E-12   1.35477481E4   5.14569861E1                   4
cC6H8-13          CBSQB3H   8C   6          G     300.0    5000.0  1374.0      1
   1.80507969E1  1.97853401E-2 -7.09476605E-6  1.13690126E-9-6.74331128E-14    2
   5.44317533E2  -8.38058116E1  -9.28596255E0  7.90151285E-2 -5.35608478E-5    3
  1.65154855E-8-1.81087381E-12   1.03774749E4   6.44511975E1                   4
SAXcC6H7          -THERMH   7C   6          G     300.0    5000.0  1394.0      1
   1.78036596E1  1.65539606E-2 -5.77070866E-6 9.07479155E-10-5.31246125E-14    2
   1.99875228E4  -7.61002283E1   -3.0882319E0  7.28411738E-2 -6.56191791E-5    3
  3.02958751E-8 -5.5831605E-12   2.65398733E4   3.35252593E1                   4
CH3-2-C4H5-13     -THERMH   8C   5          G     300.0    5000.0  1400.0      1
   1.41556174E1  1.81480914E-2 -6.08112534E-6 9.30933623E-10-5.34766993E-14    2
   2.75150666E3  -5.04830683E1  -1.29614747E0  6.00087837E-2 -5.08075796E-5    3
  2.29593112E-8-4.20160882E-12   7.57617199E3   3.05152312E1                   4
SAXC4H7           -THERMH   7C   4          G     300.0    5000.0  1385.0      1
    1.0085754E1   1.5629929E-2  -4.4258954E-6  6.2146094E-10 -3.5168899E-14    2
    1.1044441E4   -2.8420502E1   4.7701374E-1   3.6144733E-2  -1.6311067E-5    3
 -1.5756466E-10  1.7294161E-12    1.4199343E4    2.3200636E1                   4

END

TRANSPORT
C7H16                       2   459.600     6.253     0.000     0.000     1.000

C7H15-1                       2   459.600     6.253     0.000     0.000     1.000

C7H15-2                      2   459.600     6.253     0.000     0.000     1.000

C7H15O                     2   561.000     6.317     1.700     0.000     1.000

C7H15OO                    2   561.000     6.317     1.700     0.000     1.000

C7H14OOH                   2   561.000     6.317     1.700     0.000     1.000

OOC7H14OOH                2   600.600     7.229     1.800     0.000     1.000

HO2C7H13O2H                2   561.000     6.317     1.700     0.000     1.000

OC7H13OOH                    2   561.000     6.317     1.700     0.000     1.000

OC7H13O                  2   561.0   6.317   1.7 0.0 1.0

C5H11                      2   523.200     5.664     1.700     0.000     1.000

PC4H9                        2   352.000     5.240     0.000     0.000     1.000

IC3H7                        2   303.400     4.810     0.000     0.000     1.000

C3H6                         2   307.800     4.140     0.000     0.000     1.000

IC8H18                        2   458.500     6.414     0.000     0.000     1.000

AC8H17                        2   458.500     6.414     0.000     0.000     1.000

AC8H17O2                     2   581.300     6.506     2.000     0.000     1.000

AC8H17O                      2   581.300     6.506     2.000     0.000     1.000

JC8H16                       2   485.600     6.440     0.300     0.000     1.000

AC8H16OOH                   2   581.300     6.506     2.000     0.000     1.000

AOOC8H16OOH                 2   581.300     6.506     2.000     0.000     1.000

OC8H15O	     	            2   581.300     6.506     2.000    15.440     1.000

OC8H15OOH	             2   581.300     6.506     2.000    16.000     1.000

IC4H8                        2   344.500     5.089     0.500     0.000     1.000

C3H5                       2   316.000     4.220     0.000     0.000     1.000

C7H8                      2   495.300     5.680     0.430    12.300     1.000

C6H5CH2                       2   495.300     5.680     0.000     0.000     1.000

C6H5CHO                      2   622.400     5.530     0.000     0.000     1.000

C6H5CO                       2   622.400     5.530     0.000     0.000     1.000 ! NMM

C6H5CH2O                     2   622.400     5.530     0.000     0.000     1.000 

C6H5CH2OO                    2   572.000     5.820     1.700     0.000     1.000

C6H5                       2   412.300     5.349     0.000     0.000     1.000

C6H5O                        2   450.000     5.500     0.000     0.000     1.000

C6H5OH                       2   450.000     5.500     0.000     0.000     1.000

C6H4O2                       2   450.000     5.500     0.000     0.000     1.000

HOC6H4CH3                    2   621.100     5.640     0.000     0.000     1.000

OC6H4CH3                     2   621.100     5.640     0.000     0.000     1.000

C6H4CH3                      2   495.300     5.680     0.000     0.000     1.000

C5H4O                        2   450.000     5.500     0.000     0.000     1.000

C4H5                         2   350.4       4.984     0.000     0.000     1.000    !!!        1,3-C4H6

C4H4                         2   357.000     5.180     0.000     0.000     1.000

C4H3                         1   357.000     4.720     0.000     0.000     1.000

C3H3                         1   324.800     4.290     0.000     0.000     1.000

C3H4                         1   324.800     4.290     0.000     0.000     1.000

C2H5                         2   247.500     4.350     0.000     0.000     1.500

C2H5O                        2   470.600     4.410     0.000     0.000     1.500

C2H5O2                       2   470.600     4.410     0.000     0.000     1.500

C2H4                         2   238.400     3.496     0.000     0.000     1.500

C2H3                         2   265.300     3.721     0.000     0.000     1.000

C2H2                         1   265.300     3.721     0.000     0.000     2.500

CH3CHO                       2   436.000     3.970     0.000     0.000     2.000

CH3CO                        2   436.000     3.970     0.000     0.000     2.000

HCCO                         2   150.000     2.500     0.000     0.000     1.000

CH4                          2   141.400     3.746     0.000     2.600    13.000

CH3O2                        2   481.800     3.626     0.000     0.000     1.000

CH3OH                        2   481.800     3.626     0.000     0.000     1.000

CH3O                         2   417.000     3.690     1.700     0.000     2.000

CH3                          1   144.000     3.800     0.000     0.000     0.000

CH2                          1   144.000     3.800     0.000     0.000     0.000

CH2O                         2   498.000     3.590     0.000     0.000     2.000

CH2CHO                       2   436.000     3.970     0.000     0.000     2.000

CH2CO                        2   436.000     3.970     0.000     0.000     2.000

CH                           1    80.000     2.750     0.000     0.000     0.000

C2H                          1   265.300     3.721     0.000     0.000     2.500

HCO                          2   498.000     3.590     0.000     0.000     0.000

CO                           1    98.100     3.650     0.000     1.950     1.800

CO2                          1   244.000     3.763     0.000     2.650     2.100

NO                           1    97.530     3.621     0.000     1.760     4.000

N2                           1    97.530     3.621     0.000     1.760     4.000

NO2                          2   200.000     3.500     0.000     0.000     1.000

OH                           1    80.000     2.750     0.000     0.000     0.000

HO2                          2   107.400     3.458     0.000     0.000     1.000

H                            0   145.000     2.050     0.000     0.000     0.000

H2                           1    38.000     2.920     0.000     0.790   280.000

H2O2                         2   107.400     3.458     0.000     0.000     3.800

H2O                          2   572.400     2.605     1.844     0.000     4.000

O                            0    80.000     2.750     0.000     0.000     0.000

O2                           1   107.400     3.458     0.000     1.600     3.800

JC8H15-B                     2   485.6       6.440     0.3      0.0        1.000

JC8H15-A                     2   485.6       6.440     0.3      0.0        1.000

JC8H15-D                     2   485.6       6.440     0.3      0.0        1.000

TC4H9                        2   357.000     5.176     0.000     0.000     1.000

IC4H7                        2   357.000     5.176     0.000     0.000     1.000

IC4H7O                       2   496.000     5.200     0.000     0.000     1.000

IC4H6OH                      2   502.200     5.356     1.800     0.000     1.000

CH2CCH2OH                    2   481.500     4.997     1.700     0.000     1.000

CH2OH                        2   417.000     3.690     1.700     3.900     2.000

IC3H5CHO                     2   436.400     5.352     0.000     0.000     1.000

IC3H5CO                      2   436.400     5.352     0.000     0.000     1.000

C3H5-T                       2   316.000     4.220     0.000     0.000     1.000

CH3COCH2                     2   435.500     4.860     0.000     0.000     1.000

CC8H17                       2   458.500     6.414     0.000     0.000     1.000

DC8H17                       2   458.500     6.414     0.000     0.000     1.000

AR                 0   136.500     3.330     0.000     0.000     0.000          
C                  0    71.400     3.298     0.000     0.000     0.000 ! *      
CH2*               1   144.000     3.800     0.000     0.000     0.000                                                                                          
C2                 1    97.530     3.621     0.000     1.760     4.000          
C2O                1   232.400     3.828     0.000     0.000     1.000 ! *      
H2CC               2   209.000     4.100     0.000     0.000     2.500 
C2H6               2   252.300     4.302     0.000     0.000     1.500            
HCCOH              2   436.000     3.970     0.000     0.000     2.000          
C2H2OH             2   224.700     4.162     0.000     0.000     1.000 ! *                                                                                     
C3H2               2   209.000     4.100     0.000     0.000     1.000 ! *      
aC3H4              1   252.000     4.760     0.000     0.000     1.000          
pC3H4              1   252.000     4.760     0.000     0.000     1.000          
cC3H4              1   252.000     4.760     0.000     0.000     1.000
CH2OCH2            1   252.000     4.760     0.000     0.000     1.000
CH2OCH             1   252.000     4.760     0.000     0.000     1.000                                                                             
CH2CHCO            1   357.000     5.180     0.000     0.000     1.000                                                                                                                     
HE                 0    10.200     2.576     0.000     0.000     0.000 ! *                                                                                                                                                                             
aC3H5              2   266.800     4.982     0.000     0.000     1.000
CH3CCH2            2   266.800     4.982     0.000     0.000     1.000
CH3CHCH            2   266.800     4.982     0.000     0.000     1.000
iC3H7              2   266.800     4.982     0.000     0.000     1.000
CH3COCH3           2   357.000     5.176     0.000     0.000     1.000
C2H3CHO            2   357.000     5.176     0.000     0.000     1.000                                                  
JC8H15             2   485.6       6.440     0.3      0.0        1.000 

CH* 1 80.0 2.75 0.0 0.0 0.0
nC3H7 2 266.8 4.982 0.0 0.0 1.0
C3H8 2 266.8 4.982 0.0 0.0 1.0
CH3CHOCH2 2 357.0 5.18 0.0 0.0 1.0
C4H2 1 357.0 5.18 0.0 0.0 1.0
iC4H3 2 357.0 5.18 0.0 0.0 1.0
nC4H5 2 357.0 5.18 0.0 0.0 1.0
iC4H5 2 357.0 5.18 0.0 0.0 1.0
C4H5-2 2 357.0 5.18 0.0 0.0 1.0
c-C4H5 2 329.0 5.1 0.0 0.0 1.0
C4H6 2 357.0 5.18 0.0 0.0 1.0
C4H612 2 357.0 5.18 0.0 0.0 1.0
C4H6-2 2 357.0 5.18 0.0 0.0 1.0
C4H7 2 357.0 5.176 0.0 0.0 1.0
C4H81 2 357.0 5.176 0.0 0.0 1.0
C4H82 2 357.0 5.176 0.0 0.0 1.0
H2C4O 2 357.0 5.18 0.0 0.0 1.0
CH2CHCHCHO 1 357.0 5.18 0.0 0.0 1.0
CH3CHCHCO 1 357.0 5.18 0.0 0.0 1.0
C5H5O(1,3) 2 494.0 5.2 1.6 0.0 1.0
C5H5O(2,4) 2 494.0 5.2 1.6 0.0 1.0
C5H4OH 2 464.8 5.29 0.0 10.32 0.0
C5H5OH 2 464.8 5.29 0.0 10.32 0.0
C5H5 1 357.0 5.18 0.0 0.0 1.0
C5H6 1 357.0 5.18 0.0 0.0 1.0
lC5H7 1 357.0 5.18 0.0 0.0 1.0
cC5H9 2 357.0 5.18 0.0 0.0 1.0
cC5H8 2 357.0 5.18 0.0 0.0 1.0
o-C6H4 2 464.8 5.29 0.0 10.32 0.0
C6H6 2 464.8 5.29 0.0 10.32 0.0
C6H5CH3 2 495.3 5.68 0.43 12.3 1.0
C6H4O2 2 485.0 5.425 0.4 0.0 1.0
C6H4CH3 2 495.3 5.68 0.43 12.3 1.0
PXC7H13 2 557.947 5.876 0.0 0.0 1.0
C6H12 2 504.629 5.628 0.0 0.0 1.0
PXC6H11 2 504.629 5.628 0.0 0.0 1.0
SXC6H11 2 504.629 5.628 0.0 0.0 1.0
SAXC6H11 2 504.629 5.628 0.0 0.0 1.0
cC6H11 2 464.8 5.29 0.0 0.0 1.0
cC6H10 2 464.8 5.29 0.0 0.0 1.0
PXCH2cC5H9 2 464.8 5.29 0.0 0.0 1.0
C6H10-13 2 504.629 5.628 0.0 0.0 1.0
PXCH2-4-1C5H9 2 504.629 5.628 0.0 0.0 1.0
PXC5H11 2 458.182 5.445 0.0 0.0 1.0
C5H10 2 448.508 5.342 0.0 0.0 1.0
PXC5H9 2 448.508 5.342 0.0 0.0 1.0
SAXC5H9 2 357.0 5.18 0.0 0.0 1.0
C3H5cC6H11 2 630.303 5.769 0.13 15.0 1.0
PXC2H4cC6H11 2 546.2 6.0 0.13 15.0 1.0
PX1-3C8H15 2 608.488 6.1 0.0 0.0 1.0
C2H3cC6H11 2 568.428 5.642 0.13 15.0 1.0
C8H14-13 2 608.488 6.1 0.0 0.0 1.0
CH2-3-1C7H12 2 557.947 5.876 0.0 0.0 1.0
CH3cC6H11 2 495.3 5.68 0.43 12.3 1.0
PXCH2cC6H11 2 495.3 5.68 0.43 12.3 1.0
CH3TXcC6H10 2 495.3 5.68 0.43 12.3 1.0
CH3S2XcC6H10 2 495.3 5.68 0.43 12.3 1.0
CH3-2-PXC6H10 2 557.947 5.876 0.0 0.0 1.0
CH3S4XcC6H10 2 495.3 5.68 0.43 12.3 1.0
CH3S3XcC6H10 2 495.3 5.68 0.43 12.3 1.0
CH3-3-PXC6H10 2 557.947 5.876 0.0 0.0 1.0
SXC7H13 2 557.947 5.876 0.0 0.0 1.0
SAXC7H13 2 557.947 5.876 0.0 0.0 1.0
PXCH2-5-1C6H11 2 557.947 5.876 0.0 0.0 1.0
PXCH2-3-1C6H11 2 557.947 5.876 0.0 0.0 1.0
CH2cC6H10 2 537.375 5.348 0.43 12.3 1.0
cC6H12 2 464.8 5.29 0.0 0.0 1.0
cC6H11O2 2 464.8 5.29 0.0 0.0 1.0
cC6H10O2H-2 2 464.8 5.29 0.0 0.0 1.0
SOOcC6O2H 2 464.8 5.29 0.0 0.0 1.0
SOOcC6O 2 464.8 5.29 0.0 0.0 1.0
CH3S3XcC5H8 2 495.3 5.68 0.43 12.3 1.0
SAXcC6H9 2 464.8 5.29 0.0 0.0 1.0
cC6H8-13 2 464.8 5.29 0.0 0.0 1.0
SAXcC6H7 2 464.8 5.29 0.0 0.0 1.0
CH3-2-C4H5-13 2 448.508 5.342 0.0 0.0 1.0
SAXC4H7 2 357.0 5.176 0.0 0.0 1.0
END


REACTIONS MOLES CAL/MOLE
!N-hepptane initiation reactions
C7H16=>PC4H9+IC3H7  			3.160E16 	0.00 	81020 !
C7H16+O2=>C7H15-1+HO2 			6.000E13 	0.00 	52820 !
C7H16+O2=>C7H15-2+HO2 			4.000E13 	0.00 	50190 !
C7H16+HO2=>C7H15-1+H2O2 		5.000E12 	0.00 	20430 !
C7H16+HO2=>C7H15-2+H2O2 		3.360E13 	0.00 	17690 !
C7H16+OH=>C7H15-1+H2O 			1.050E10 	0.97 	1590  !
C7H16+OH=>C7H15-2+H2O 			9.400E07 	1.61 	-35   !
C7H15-1=>C7H15-2 			2.000E11 	0.00 	18120 !
C7H15-2=>C7H15-1			2.000E11 	0.00 	18120 !
C7H15-1+O2=>C7H15OO 			2.500E12 	0.00 	0     !
C7H15OO=>C7H15-1+O2 			2.200E15 	0.00 	27960 !
C7H15-2+O2=>C7H15OO 			2.500E12 	0.00 	0     !
C7H15OO=>C7H15-2+O2			2.200E15 	0.00 	26960 !
C7H15OO=>C7H14OOH 			1.510E11	0.00 	19000 !
C7H14OOH+O2=>OOC7H14OOH 		5.600E12 	0.00 	0     !
OOC7H14OOH=>HO2C7H13O2H 		2.000E11 	0.00 	17010 !
HO2C7H13O2H=>OC7H13OOH+OH 		1.000E09 	0.00 	7500  !
OC7H13OOH=>OC7H13O+OH 			8.40E+14	0.0	43020 !
OC7H13O=>CH2O+C5H11+CO 			2.000E13 	0.00 	15000 ! 
C7H15-1=>C5H11+C2H4 			2.500E13 	0.00 	28920 !
C7H15-2=>PC4H9+C3H6			1.200E13 	0.00 	28203 !
C5H11=>C2H4+IC3H7 			7.972E17 	-1.44 	29876 !
C7H16+H=>C7H15-1+H2 			1.880E05 	2.75 	6286  !
C7H16+H=>C7H15-2+H2 			2.600E06 	2.40 	4469  !
IC3H7+O2=C3H6+HO2			6.100E20       -2.86	7910  !
C3H6+H(+M)=IC3H7(+M)		        5.70E+09  	1.16	874   ! 
  LOW / 1.64E+54   -11.1   9364.0 / 				
  TROE /1.0  1.0E-15   260.0   3000.0 /				
  H2O /5.0/ H2/2.0/ CO2/3.0/ CO/2.0/				
IC3H7+H=C2H5+CH3			5.00E+13    	0	0     !
PC4H9(+M)=C2H5+C2H4(+M)			1.06E+13    	0	27828 !
  LOW / 1.897E55 -11.91 32263./				
  H2O/5./ H2/2.0/ CO2/3.0/ CO/2.0/				
PC4H9=C2H5+C2H4				2.50E+13   	 0	28800 !

!!!*****************************************************************************	

!Iso-octane initiation reactions

IC8H18+O2=AC8H17+HO2 			1.00E+16 	0.0 	49000  !
  REV /1.00E+12 0.0 0.0/
IC8H18+HO2=AC8H17+H2O2			3.02E+12 	0.00    14700  !
AC8H17+O2=AC8H17O2 			1.00E+12 	0.0 	0.0    !
  REV /2.51E+13 0.0 27400/
AC8H17O2=AC8H16OOH 			1.14E+11 	0.0 	22400  !
  REV /1.00E+11 0.0 11000/
AC8H16OOH+O2=AOOC8H16OOH 		3.16E+11 	0.0 	0.0    !
  REV /2.51E+13 0.0 27400/
AOOC8H16OOH=>OC8H15OOH+OH 		8.91E+10 	0.0 	17000  !
IC8H18+OH=>AC8H17+H2O 			3.00E+13        0.0     3000   !
OC8H15OOH=>OC8H15O+OH	 		3.98E+15 	0.0 	43000  !
AC8H17+O2=JC8H16+HO2 			3.16E+11 	0.0 	6300   !
  REV /3.16E+11 0.0 19500/
OC8H15O+O2=>C2H3+2CH2O+aC3H4+CH3+HO2	2.45E+13 	0.0 	32000  !
AC8H17=>IC4H8+C3H6+CH3 		        1.28E+12 	0.0 	49000  !
JC8H16=>IC4H8+aC3H5+CH3 		        1.92E+12	0.0 	49000  !
IC4H8+O2=>C2H3+C2H4+HO2 		2.00E+14 	0.0 	35900  !
IC4H8  =  aC3H5+CH3  		        1.92E+66       -14.22  128100  ! 
  REV /  2.089E+59 -13.23  2.953E+04 /
!!************************************************************

!Toluene initiation reactions

C7H8=C6H5CH2+H                         2.090E+15    0.00    87463.4	! SAKAI
C7H8=C6H5+CH3                          2.660E+16    0.00    97830.4	! SAKAI

C7H8+O2=C6H5CH2+HO2		       1.500E+14    0.00    41400.0	! MEHL
C7H8+H=C6H6+CH3                        3.90E+08    1.25     2371	! MEHL
C7H8+OH=C6H5CH2+H2O   	               3.000E+12    0.00     1700.0	! MEHL

C6H5CH2+O=C6H5CHO+H                    2.110E+14    0.00        0.0	! SAKAI
C6H5CH2+O=C6H5+CH2O                    1.190E+14    0.00        0.0	! SAKAI
C6H5CH2+HO2=>C6H5CHO+H+OH	       5.000E+14    0.00        0.0	!XIE


C6H5CHO+OH=H2O+C6H5CO                  3.440E+09    1.18     -447.0	! SAKAI
C6H5CHO+H=H2+C6H5CO                    2.280E+10    1.05     3279.0	! SAKAI

C6H5CO=C6H5+CO                         3.000E+12    0.00    34860.0	! SAKAI

C6H6+H=C6H5+H2                         2.000E+13    0.00    18600.0	! SAKAI
C6H6+OH=C6H5+H2O                       1.630E+08    1.42     1451.0	! SAKAI
C6H6+O=C6H5+OH                         2.000E+13    0.00    14700.0	! SAKAI
C6H6 + O = C6H5O + H           2.20E+13  0.0   4530.0 ! CEC
C6H6=C6H5+H                            5.500E+38   -6.20     132000	! ANDRAE
C6H5+O2=C6H5O+O                        8.21E+41   -7.70     27770.0	! ANDRAE

C6H5O=C5H5+CO                          7.400E+11    0.00    43900.0	! SAKAI
C6H5O+H=C6H5OH                         2.500E+14    0.00        0.0	! SAKAI

C6H5OH+O2=C6H5O+HO2                    1.000E+13    0.00    38000.0	! SAKAI
C6H5OH+H=C6H5O+H2                      1.200E+14    0.00    12400.0	! SAKAI
C6H5OH+O=C6H5O+OH                      1.300E+13    0.00     2900.0	! SAKAI
C6H5OH+OH=C6H5O+H2O                    3.000E+06    2.00    -1310.0	! SAKAI
C6H5OH+HO2=C6H5O+H2O2                  1.000E+12    0.00     1000.0	! SAKAI

!!!!!********************************************************************************* 

C7H15-1 + C7H8 = C6H5CH2 + C7H16       1.00e11 0.00   12000   ! 615 Andrae 2007   
C7H15-2 + C7H8 = C6H5CH2 + C7H16       1.00e11 0.00   12000   ! 616 Andrae 2007
AC8H17 + C7H8 = C6H5CH2 + IC8H18        1.00e11 0.00   12000   ! 622 Andrae 2007 
IC8H18 + C7H15-1 = C7H16 +AC8H17           9.00E11 0.00   13500   ! 625 Glaude 2002 
IC8H18 + C7H15-2 = C7H16 +AC8H17           9.00E11 0.00   14500   ! 626 Glaude 2002 


JC8H16 + O2 = JC8H15-A + HO2 		6.20E08  1.301    38339.0              !Metcalfe[13]
JC8H16+OH=JC8H15-A+H2O                  3.17E06  2.00     -1434.0
JC8H16 + H = JC8H15-A + H2 		5.02E04  2.50     -1912.0              !Metcalfe[13]
JC8H16 + HO2 = JC8H15-A + H2O2 	        6.80E03  2.50     10113.8              !Metcalfe[13]
JC8H16 + CH3 = JC8H15-A + CH4 		1.00E-01  3.50     4046.1               !Metcalfe[13]
JC8H16 + CH3O = JC8H15-A + CH3OH    	4.23E10  0.00     2400.0               !Metcalfe[13] 
JC8H16 + C2H3 = JC8H15-A + C2H4           1.48E+00  3.50     4281.4               !Metcalfe[13]
JC8H16 = TC4H9 + IC4H7                  1.13E+92  -21.99   109815.              !Metcalfe[13]
JC8H16 = IC4H8 + IC4H8                  3.96E+27  -5.02    53633.               !Metcalfe[13]
JC8H16 = JC8H15-A + H                     3.52E+92  -22.80   129512.              !Metcalfe[13]
DUP
JC8H16 = JC8H15-A + H                     2.58E+94  -23.12   132883.              !Metcalfe[13]
DUP
IC4H8 + IC4H7 = JC8H15-A                  2.92E+03  2.36     11860.0              !Metcalfe[13] 

!************IC4H8***************************************************************
IC4H8=IC4H7+H                           3.07E+55  -11.5     114300.0            !Andrea2016[10]
IC4H8+H = IC4H7+H2 	                3.400E+07  2.35     2.492E+03           !This work  
IC4H8+OH = IC4H7+H2O	                5.200E+6   2.00     -2.980E+02          !Andrea2016[10]      
IC4H8+H = C3H6+CH3                      8.00E+21  -2.39     11180.0             !USC-II[32] 
IC4H8+O = CH3+CH3+CH2CO                 1.20E+08   1.65     327.0               !USC-II[32]
IC4H8+O = IC3H7+HCO                     3.50E+07   1.65     -972.0              !USC-II[32]
IC4H8+O = IC4H7+OH                      2.90E+05   2.50     3640.0              !USC-II[32]
IC4H8+HO2 = IC4H7+H2O2                  2.00E+04   2.55     15500.0             !USC-II[32]
IC4H8+O2 = IC4H7+HO2                    2.70E+13   0.00     50900.0             !USC-II[32]
DUP
IC4H8+O2 = IC4H7+HO2                    1.8693E+09  1.3	    40870               !Andrea2016[10]  
DUP
IC4H8+CH3 = IC4H7+CH4                   9.10E-01    3.65    7150.0              !USC-II[32] 

!************IC4H7***************************************************************
IC4H7+O = CH2O+CH3CCH2                       9.00E+13   0.00         0.0        !USC-II[32] 
IC4H7+HO2 = CH3CCH2+CH2O+OH                  9.00E+12   0.00         0.0        !USC-II[32]
IC4H7+O2  = aC3H4+CH2O+OH                    7.290E+29  -5.32        2.145E+04  !This work 
IC4H7(+M) = aC3H4+CH3(+M)                    7.1e8      1.00         56360      !This work 
  LOW / 2.0e14 1.38 56360 /  
IC4H7+H(+M) = IC4H8(+M)                      2.00E+15    0.00         0.0       !USC-II[32]     
  LOW  / 1.33E+60 -12.00      5967.8   /
  TROE / 0.020  1096.6  1096.6  6859.5 /
  H2/2/ H2O/6/ CH4/2/ CO/1.5/ CO2/2/ C2H6/3/
IC4H7+H = CH3CCH2+CH3                        2.60E+45  -7.79     37890.0        !This work

!************TC4H9***************************************************************
TC4H9+O2 = IC4H8+HO2                         4.80E+11     0.30         0.0      !This work   
TC4H9(+M) = IC4H8+H(+M)                      8.30E+13     0.00     38150.4      !USC-II[32] 
                                       LOW  / 1.90E+41  -7.36     36631.7   /
                                       TROE / 0.293   649.0 60000.0  3425.9 /
                           H2/2/ H2O/6/ CH4/2/ CO/1.5/ CO2/2/ C2H6/3/
TC4H9+H = IC3H7+CH3                          2.60E+36  -6.12     25640.0        !USC-II[32] 
TC4H9+H = IC4H8+H2                           5.42E+12   0.00         0.0        !USC-II[32] 
TC4H9+O = IC4H8+OH                           1.80E+14   0.00         0.0        !USC-II[32] 
TC4H9+O = CH3COCH3+CH3                       1.80E+14   0.00         0.0        !USC-II[32]  
TC4H9+OH = IC4H8+H2O                         1.80E+13   0.00         0.0        !USC-II[32] 
TC4H9+HO2 = CH3+CH3COCH3+OH                  1.80E+13   0.00         0.0        !USC-II[32] 
TC4H9+CH3 = IC4H8+CH4                        3.80E+15  -1.00         0.0        !USC-II[32] 

!************CH3COCH3***************************************************************
CH3COCH3+H = H2+CH2CO+CH3                    1.30E+06   2.54      6756.0        !USC-II[32]  
CH3COCH3+O = OH+CH2CO+CH3                    1.90E+05   2.68      3716.0        !USC-II[32]   
CH3COCH3+OH = H2O+CH2CO+CH3                  3.20E+07   1.80       934.0        !USC-II[32] 
CH3+CH3CO = CH3COCH3                         4.00E+15  -0.80         0.0        !USC-II[32] 
pC3H4+H = CH3CCH2                            1.66E+47  -10.0    13690.0         !USC-II[32]


!!!!!!!!!!!!!!!!!!!!!!!!!!!!!!!!!!!!!!!!!!!!!!!!!!!
!  Reactions of cyclohexane (C6H12)               !
!!!!!!!!!!!!!!!!!!!!!!!!!!!!!!!!!!!!!!!!!!!!!!!!!!!
!
! Inital C-C bond fission of cyclohexane
!

!
! H-abstractions cyclohexane
!
! 10LV
cC6H12+H=cC6H11+H2    3.94E5 2.69 3.837E3
! =(C3H8+O)*3
cC6H12+O=cC6H11+OH    1.43E5 2.71 2.106E3
! 10LV
cC6H12+OH=cC6H11+H2O    2.83E5 2.88 -1.015E3
! =(C3H8+O2)
cC6H12+O2=cC6H11+HO2    2.4E14 0.0 4.759E4
! 10LV
cC6H12+HO2=cC6H11+H2O2    8.44E2 3.25 1.4998E4
!
! Cyclohexyl beta-scission reactions
!
! 08/TSAwip
cC6H11(+M)=PXC6H11(+M)    6.03E12 0.07 2.79829E4
    H2/2.0/
    H2O/6.0/
    CH4/2.0/
    CO/1.5/
    CO2/2.0/
    LOW/5.1E-33 1.529E1 -6.026E2/
    TROE/-2.511E1 2.25E2 2.8E1 5.0E4/
! 08/TSAwip
cC6H11(+M)=cC6H10+H(+M)    3.34E11 0.69 3.39479E4
    H2/2.0/
    H2O/6.0/
    CH4/2.0/
    CO/1.5/
    CO2/2.0/
    LOW/3.0E-40 1.733E1 -6.027E2/
    TROE/-1.922E1 2.3E2 2.8E1 5.0E4/
!
! Bimolecular reactions
!
! =(iC3H7+H)
cC6H11+H(+M)=cC6H12(+M)    4.8E13 0.0 0.0E0
    H2/2.0/
    H2O/6.0/
    CH4/2.0/
    CO/1.5/
    CO2/2.0/
    LOW/1.7E58 -1.208E1 1.12637E4/
    TROE/6.49E-1 1.2131E3 1.2131E3 1.33697E4/
!
! Low-T chemistry of cyclohexane
!
! 09FER/ZAD
cC6H11+O2=OH+CO+C5H10    7.19E13 0.0 1.8056E4
! 09FER/ZAD
cC6H11+O2=cC6H10O2H-2    6.95E13 0.0 1.208E4
! 09FER/ZAD
cC6H11+O2=cC6H11O2    1.17E12 0.0 -1.494E3
! 09FER/ZAD
cC6H11O2=cC6H10O2H-2    2.11E9 0.0 2.0567E4
! 10HW EST
cC6H11O2=cC6H10+HO2    5.0E12 0.0 3.3E4

! 09FER/ZAD
cC6H10O2H-2=>OH+CO+C5H10    2.45E12 0.0 1.806E4
! 10HW EST
cC6H10O2H-2+O2=SOOcC6O2H    4.0E12 0.0 0.0E0
! 10HW EST
SOOcC6O2H=SOOcC6O+OH    1.0E13 0.0 1.8E4
! 10HW EST
SOOcC6O=>CO+OH+C4H81+HCO    3.0E13 0.0 2.0E4
!
! Alkenyl C6H11 radicals reactions
!
! 08/TSAwip
PXC6H11(+M)=C4H7+C2H4(+M)    3.98E12 0.12 2.75716E4
    H2/2.0/
    H2O/6.0/
    CH4/2.0/
    CO/1.5/
    CO2/2.0/
    LOW/3.3E-43 1.835E1 -6.025E2/
    TROE/-1.387E1 2.27E2 2.8E1 5.0E4/
!
! 08/TSAwip
PXC6H11(+M)=SAXC6H11(+M)    1.55E2 2.83 1.55662E4
    H2/2.0/
    H2O/6.0/
    CH4/2.0/
    CO/1.5/
    CO2/2.0/
    LOW/1.5E-30 1.456E1 -6.024E2/
    TROE/-1.359E1 2.14E2 2.8E1 5.0E4/
!

! 08/TSAwip
SAXC6H11(+M)=C4H6+C2H5(+M)    3.39E11 0.66 3.22629E4
    H2/2.0/
    H2O/6.0/
    CH4/2.0/
    CO/1.5/
    CO2/2.0/
    LOW/4.0E-42 1.805E1 -6.026E2/
    TROE/-1.85E1 2.46E2 2.8E1 5.0E4/
!

!
!!!!!!!!!!!!!!!!!!!!!!!!!!!!!!!!!
!
!     cC6H10 reactions
!
!!!!!!!!!!!!!!!!!!!!!!!!!!!!!!!!
!
! 09/SIR
cC6H10=C4H6+C2H4    5.5E12 0.76 6.245E4
! 09/SIR
cC6H10=cC6H8-13+H2    7.08E9 1.12 5.956E4
! (=C3H6+H)
cC6H10+H=SAXcC6H9+H2    2.3E5 2.5 2.49E3

! (=C3H6+OH)
cC6H10+OH=SAXcC6H9+H2O    4.14E6 2.0 -2.98E2
! (=C3H6+O2)
SAXcC6H9+HO2=cC6H10+O2    2.66E12 0.0 0.0E0
! (aC3H5+H)
SAXcC6H9+H(+M)=cC6H10(+M)    2.0E14 0.0 0.0E0
    H2/2.0/
    H2O/6.0/
    CH4/2.0/
    CO/1.5/
    CO2/2.0/
    LOW/1.33E60 -1.2E1 5.9678E3/
    TROE/2.0E-2 1.0966E3 1.0966E3 6.8595E3/
! 09/SIR
SAXcC6H9=cC6H8-13+H    2.67E12 0.71 4.97922E4

! (=C4H7+H)
SAXcC6H9+O2=cC6H8-13+HO2    1.0E11 0.0 0.0E0
! (=C4H7+H)
SAXcC6H9+CH3=cC6H8-13+CH4    1.1E13 0.0 0.0E0
!
! 73/ALF
cC6H8-13=C6H6+H2    2.51E13 0.0 5.902E4
! (=C3H6+H)
cC6H8-13+H=SAXcC6H7+H2    2.3E5 2.5 2.49E3

! (=C3H6+OH)
cC6H8-13+OH=SAXcC6H7+H2O    4.14E6 2.0 -2.98E2
! (=C3H6+O2)
SAXcC6H7+HO2=cC6H8-13+O2    2.66E12 0.0 0.0E0

!
! (aC3H5+H)
SAXcC6H7+H(+M)=cC6H8-13(+M)    2.0E14 0.0 0.0E0
    H2/2.0/
    H2O/6.0/
    CH4/2.0/
    CO/1.5/
    CO2/2.0/
    LOW/1.33E60 -1.2E1 5.9678E3/
    TROE/2.0E-2 1.0966E3 1.0966E3 6.8595E3/
! 09/SIR
SAXcC6H7=C6H6+H    6.76E11 0.78 3.023E4

! (=C4H7+H)
SAXcC6H7+O2=C6H6+HO2    1.0E11 0.0 0.0E0

! =(C4H6+H)
CH3-2-C4H5-13+H=C3H6+C2H3    1.46E30 -4.34 2.1647E4
!91TSA RRKM 1 atm
CH3-2-C4H5-13+H=C4H6+CH3    8.0E21 -2.39 1.118E4
! PW P
CH3+iC4H5=CH3-2-C4H5-13    2.0E13 0.0 0.0E0
!
! Reactions of C4H7 alkenyl radicals not included in USC mech II
!
! 08/TSAwip
SAXC4H7(+M)=C4H6+H(+M)    4.7E8 1.32 4.46976E4
    H2/2.0/
    H2O/6.0/
    CH4/2.0/
    CO/1.5/
    CO2/2.0/
    LOW/4.6E-37 1.537E1 -6.031E2/
! (ac3H5+H)

! EST
CH3+aC3H4=SAXC4H7    5.0E12 0.0 7.5E3
! EST
CH3+pC3H4=SAXC4H7    5.0E12 0.0 7.5E3
!

! Reactions of C4H81

! (C3H8+H)
C4H81+H=SAXC4H7+H2    1.3E6 2.4 4.471E3
! (C3H8+OH)
C4H81+OH=SAXC4H7+H2O    2.7E4 2.39 3.93E2
! (C3H8+O)
C4H81+O=SAXC4H7+OH    4.76E4 2.71 2.106E3

!= C3H6+H
C4H81+H=C2H4+C2H5    1.6E22 -2.39 1.118E4
!Estimated
C4H81+H=C3H6+CH3    3.2E22 -2.39 1.118E4
!= (C3H8+H)/2
C4H81+H=C4H7+H2    6.5E5 2.54 6.756E3
!91KO/ADU
C4H81+O=nC3H7+HCO    3.3E8 1.45 -4.02E2
!91KO/ADU

!91KO/ADU
C4H81+O=C4H7+OH    2.6E13 0.0 4.47E3

! Reactions of C5H10
!
! 08/TSAwip  !BS
C5H10=C2H5+aC3H5    7.24E22 -1.94 7.547E4
! 08/TSAwip  !BS
C5H10=C3H6+C2H4    1.62E6 1.81 5.3454E4
! =(C3H6+H)
C5H10+H=C2H4+nC3H7    8.0E21 -2.39 1.118E4
! Estimated
C5H10+H=C3H6+C2H5    1.6E22 -2.39 1.118E4
! 05/TO-BU  !BS
C5H10+H=SAXC5H9+H2    5.4E4 2.5 -1.9E3
! 10LV
C5H10+H=PXC5H9+H2    3.23E-2 4.7 3.679E3
! 10LV
C5H10+O=PXC5H9+OH    7.45E-1 4.17 2.766E3
!=(C3H8+OH)
C5H10+OH=PXC5H9+H2O    7.0E2 2.66 5.27E2

!=(C4H81+HO2)
C5H10+HO2=PXC5H9+H2O2    1.0E12 0.0 1.434E4
! 10LV
C5H10+CH3=PXC5H9+CH4    2.58E-8 6.08 6.223E3

!
! Reactions of 1-hexen-X-yl radicals
!
!PXC6H11 = C6H10-13+H                              1.85E+48  -10.50  51770.0  !=(C4H7) 10 atm
!
!= nC3H7+HO2
PXC6H11+HO2=CH2O+OH+PXC5H9    2.4E13 0.0 0.0E0


!
! Reactions of cyclopentadiene (C5H6)
!
!  98-ZHO-BOZ
C5H6+H=C2H2+aC3H5    7.74E36 -6.18 3.289E4

!  02-MOS-LIN
C5H6+H=C5H5+H2    3.03E8 1.71 5.59E3
!  98-ZHO-BOZ est.
C5H6+O=C5H5+OH    4.77E4 2.71 1.106E3

!  98-ZHO-BOZ est.
C5H6+OH=C5H5+H2O    3.08E6 2.0 0.0E0

!  92-EMD-BRE, est., 94-FRA-HER
!96-DAV-WAN, 97-WAN-FRE
C5H5+H(+M)=C5H6(+M)    1.0E14 0.0 0.0E0
    H2/2.0/
    H2O/6.0/
    CH4/2.0/
    CO/1.5/
    CO2/2.0/
    LOW/4.4E80 -1.828E1 1.2994E4/
    TROE/6.8E-2 4.007E2 4.1358E3 5.5019E3/
!
! Reactions of cyclopentadienyl radical (C5H5)
!

! 98-ZHO-BOZ
C5H5+O=C5H4O+H    5.81E13 -0.02 2.0E1

! 10/18
C5H5+HO2=C5H5O(2,4)+OH    6.27E29 -4.69 1.165E4


!
! Reactions of cyclopentadienols (1,3-, 2,4- and 1,4-C5H5OH)
!

!
! Reactions of C5H5O(2,4)
!
! (est. HW)
C5H5O(2,4)=C5H4O+H    2.0E13 0.0 3.0E4

!
! Reactions of C5H5O(1,3)
!
! Est. HW, see notes
C5H4O+H=C5H5O(1,3)    2.0E13 0.0 2.0E3
! Est. (very rough) from C6H5O
C5H5O(1,3)=c-C4H5+CO    1.0E12 0.0 3.6E4

!
! Reactions of cyclopentadienone (C5H4O)
!
C5H4O+O=C4H4+CO2                              1.00E+13    0.0     2000.0!169.fengbiC4H4  

! Est. HW = C6H6 + H kinf, possiblly too large
C5H4O+H=CO+c-C4H5    4.3E9 1.45 3.9E3
! Est. HW = C4H6 + O
C5H4O+O=CO+HCO+C3H3    6.2E8 1.45 -8.58E2
!
! Ractions of c-C4H5
!

! Est. HW
c-C4H5+O=CH2CHO+C2H2    1.0E14 0.0 0.0E0

! Est. HW
c-C4H5=C4H4+H    3.0E12 0.0 5.2E4
!
! Reactions of 1,4-pentadien-3-yl (l-C5H7)
!
! 08/TSAwip  !BS
SAXC5H9=CH3+C4H6    5.7E12 -0.1 3.5891E4

!= nC3H7+HO2
PXC5H9+HO2=CH2O+OH+C4H7    2.4E13 0.0 0.0E0

!
! 08/TSAwip  !BS
PXC5H9=C2H4+aC3H5    1.04E12 -0.37 2.5124E4

! Reactions of C4H7
!
!97WAN/FRE 1 atm
C4H7=C4H6+H    2.48E53 -12.3 5.2E4
!C4H7 = C4H6+H                                1.85E+48 -10.50     51770.0   !97WAN/FRE 10 atm
!

!Estimated
C4H7+O2=C4H6+HO2    1.0E11 0.0 0.0E0
!= nC3H7+HO2
C4H7+HO2=CH2O+OH+aC3H5    2.4E13 0.0 0.0E0


!
! Reactions of CH2CHCHCHO
!
!Estimated
CH2CHCHCHO=aC3H5+CO    1.0E14 0.0 2.5E4


! Reactions of 1,3-C4H6
!
!C4H6 = iC4H5 + H                             8.20E+51 -10.92    118409.    ! RRKM 0.026 atm  WAN/FRE
!C4H6 = iC4H5 + H                             3.30E+45  -8.95    115934.    ! RRKM 0.118 atm  WAN/FRE

!97WAN/FRE 1 atm
C4H6+H=C2H4+C2H3    1.46E30 -4.34 2.1647E4
!C4H6+H = C2H4+C2H3                           5.45E+30  -4.51     21877.    !97WAN/FRE 10 atm
!

!93ADU/FON#
C4H6+O=CH3CHCHCO+H    1.5E8 1.45 -8.6E2
!93ADU/FON#
C4H6+O=CH2CHCHCHO+H    4.5E8 1.45 -8.6E2
!88LIU/MUL
C4H6+OH=nC4H5+H2O    6.2E6 2.0 3.43E3
!Estimated
C4H6+OH=iC4H5+H2O    3.1E6 2.0 4.3E2

!
! Reactions of 1,2-C4H6
!
!95LEU/LIN
C4H612=iC4H5+H    4.2E15 0.0 9.26E4

!= C3H6+O
C4H612+O=CH2CO+C2H4    1.2E8 1.65 3.27E2

!= C3H6+OH
C4H612+OH=iC4H5+H2O    3.1E6 2.0 -2.98E2

!
! Reactions of C4H6-2
!
!96HID/HIG
C4H6-2=C4H6    3.0E13 0.0 6.5E4
!96HID/HIG
C4H6-2=C4H612    3.0E13 0.0 6.7E4

!= C3H6+H
C4H6-2+H=C4H5-2+H2    3.4E5 2.5 2.49E3
!96HID/HIG
C4H6-2+H=CH3+pC3H4    2.6E5 2.5 1.0E3
!96HID/HIG
C4H6-2=H+C4H5-2    5.0E15 0.0 8.73E4

! Reactions of nC4H5
!
!nC4H5 = iC4H5                                2.40E+60 -16.08     47500.    !   0.013 atm RRKM WAN/FRE
!nC4H5 = iC4H5                                1.30E+62 -16.38     49600.    !   0.026 atm RRKM WAN/FRE
!nC4H5 = iC4H5                                4.90E+66 -17.26     55400.    !   0.118 atm RRKM WAN/FRE

!= C2H3+O2=)CH2CHO+O
nC4H5+O2=CH2CHCHCHO+O    3.0E11 0.29 1.1E1
!= C2H3+O2=)HCO+CH2O
nC4H5+O2=HCO+C2H3CHO    9.2E16 -1.39 1.01E3
!
!nC4H5 + C2H2 = C6H6 + H                      2.10E+15     -1.07    4800.  !   0.013 atm RRKM WAN/FRE
!nC4H5 + C2H2 = C6H6 + H                      2.10E+15     -1.07    4800.  !   0.026 atm RRKM WAN/FRE
!nC4H5 + C2H2 = C6H6 + H                      2.10E+15     -1.07    4800.  !   0.118 atm RRKM WAN/FRE

!
! Reactions of iC4H5
!
!97WAN/FRE
iC4H5+H=C4H4+H2    3.0E13 0.0 0.0E0
!Estimated
iC4H5+H=C3H3+CH3    2.0E13 0.0 2.0E3
!97WAN/FRE
iC4H5+OH=C4H4+H2O    4.0E12 0.0 0.0E0

!97WAN/FRE
iC4H5+HO2=C2H3+CH2CO+OH    6.6E12 0.0 0.0E0

!= C4H5-2+O2
iC4H5+O2=CH2CO+CH2CHO    2.16E10 0.0 2.5E3
!iC4H5+C4H4 =C6H5C2H3+H                       5.000E+14  0.0      25000.    !Estimated
!
! Reactions of C4H5-2
!
!= nC4H5=)iC4H5
C4H5-2=iC4H5    1.5E67 -16.89 5.91E4
!= nC4H5+H=)iC4H5+H
iC4H5+H=C4H5-2+H    3.1E26 -3.35 1.7423E4

!92SLA/BEN
C4H5-2+O2=CH3CO+CH2CO    2.16E10 0.0 2.5E3

! Reactions of C4H4
!
!
!C4H4 + H = nC4H5                             1.20E+51  -12.57    12300.    !   0.013 atm RRKM WAN/FRE
!C4H4 + H = nC4H5                             4.20E+50  -12.34    12500.    !   0.026 atm RRKM WAN/FRE
!C4H4 + H = nC4H5                             1.10E+50  -11.94    13400.    !   0.118 atm RRKM WAN/FRE

!97WAN/FRE
C4H4+OH=iC4H3+H2O    1.55E7 2.0 4.3E2
!= C4H6+O
C4H4+O=C3H3+HCO    6.0E8 1.45 -8.6E2
!
! Reactions of iC4H3
!
!iC4H3 + H = C2H2 + H2CC                      2.40E+19   -1.60   2800.0     !   0.026 atm RRKM WAN/FRE
!iC4H3 + H = C2H2 + H2CC                      3.70E+22   -2.50   5140.0     !   0.118 atm RRKM WAN/FRE
!  1 atm RRKM WAN/FRE
iC4H3+H=C2H2+H2CC    2.8E23 -2.55 1.078E4
!
!iC4H3 + H = C4H4                             4.20E+44  -10.27   7890.0     !   0.026 atm RRKM WAN/FRE
!iC4H3 + H = C4H4                             5.30E+46  -10.68   9270.0     !   0.118 atm RRKM WAN/FRE

!= C2H3+H
iC4H3+H=C4H2+H2    6.0E13 0.0 0.0E0
!= C2H3+OH
iC4H3+OH=C4H2+H2O    4.0E12 0.0 0.0E0
!89SLA/BER
iC4H3+O2=HCCO+CH2CO    7.86E16 -1.8 0.0E0
!
! Reactions of H2C4O
!
!92MIL/MEL
H2C4O+H=C2H2+HCCO    5.0E13 0.0 3.0E3
!92MIL/MEL
H2C4O+OH=CH2CO+HCCO    1.0E7 2.0 2.0E3
!nC4H3 + C2H2 = o-C6H4 + H                    3.10E+49  -10.59  37700.      ! 10 atm RRKM WAN/FRE
!

! Reactions of nC3H7
!

!
! Reactions of C3H8
!
!88TSA
C3H8+H=H2+nC3H7    1.3E6 2.54 6.756E3
!88TSA
C3H8+O=nC3H7+OH    1.9E5 2.68 3.716E3

!  1 atm RRKM WAN/FRE
C4H2+H=iC4H3    1.1E30 -4.92 1.08E4
!
!84PER
C4H2+OH=H2C4O+H    6.6E12 0.0 -4.1E2
!
!


!********************************* transition reactions ***************************************************

!*****************************************************************************************************
 
! Reactions of IC3H7

IC3H7+O = CH3CHO+CH3                         9.60E+13   0.00        0.0
 IC3H7+OH = C3H6+H2O                          2.40E+13   0.00        0.0
 IC3H7+HO2 = CH3CHO+CH3+OH                    2.40E+13   0.00        0.0


! Reactions of C2H3CHO
!
!= CH2O+O
C2H3CHO+O=C2H3+OH+CO    3.0E13 0.0 3.54E3
!= C2H4+O
C2H3CHO+O=CH2O+CH2CO    1.9E7 1.8 2.2E2
!= CH2O+OH
C2H3CHO+OH=C2H3+H2O+CO    3.43E9 1.18 -4.47E2

!
! Reactions of C3H6
!
 C3H6+OH = CH3CHCH+H2O                        2.14E+06   2.00     2778.0
 C3H6+OH = aC3H5+H2O                          3.10E+06   2.00     -298.0
 C3H6+O = aC3H5+OH                            1.80E+11   0.70     5880.0
 C3H6+O = C2H5+HCO                            3.50E+07   1.65     -972.0
 C3H6+H = CH3CHCH+H2                          8.04E+05   2.50    12283.0
 C3H6+O = CH2CO+CH3+H                         0.80E+08   1.65      327.0
 C3H6+O = C2H3CHO+H+H                         0.40E+08   1.65      327.0
 C3H6+H = aC3H5+H2                            1.73E+05   2.50     2490.0
 C3H6+H = C2H4+CH3                            8.00E+21  -2.39    11180.0
C3H6+OH=>C2H5+CH2O                 7.9E12  0.0    0.0  !lujing
C3H6+O2  =  aC3H5+HO2               2.0E13  0.00  47600 !   Tsa91, est

! Reactions of CH3CCH2

 CH3CCH2+O2 = CH3CO+CH2O                      1.00E+11   0.00        0.0

! Reactions of allyl
!
! *** aC3H5 Subset ***
!91TSA
aC3H5+H(+M)=C3H6(+M)    2.0E14 0.0 0.0E0
    H2/2.0/
    H2O/6.0/
    CH4/2.0/
    CO/1.5/
    CO2/2.0/
    LOW/1.33E60 -1.2E1 5.9678E3/
    TROE/2.0E-2 1.0966E3 1.0966E3 6.8595E3/
!92BAU/COB
aC3H5+HO2=OH+C2H3+CH2O    6.6E12 0.0 0.0E0
!
!91TSA
aC3H5+CH3(+M)=C4H81(+M)    1.0E14 -0.32 -2.623E2
    H2/2.0/
    H2O/6.0/
    CH4/2.0/
    CO/1.5/
    CO2/2.0/
    LOW/3.91E60 -1.281E1 6.25E3/
    TROE/1.04E-1 1.606E3 6.0E4 6.1184E3/

 aC3H5+OH = aC3H4+H2O                         6.00E+12   0.00        0.0
 aC3H5+H = aC3H4+H2                           1.80E+13   0.00        0.0
 aC3H5+O = C2H3CHO+H                          6.00E+13   0.00        0.0


aC3H5+O2=CH2CHO+CH2O               1.10E+10    0.3    12840.0!267.fengbiaC3H5
aC3H5+O2  =  aC3H4+HO2             5.0E15 -1.40  22430 !   Mar96

!
! Reactions of aC3H4
!
!97WAN/FRE
aC3H4+OH=C3H3+H2O    5.3E6 2.0 2.0E3
 aC3H4+H = aC3H5                              1.52E+59  -13.54   26949.0
 aC3H4+O = C2H4+CO                            2.00E+07    1.8     1000.0
aC3H4+OH=C2H3+CH2O                   1.00E+12      0.0    0.0
aC3H4+OH=C2H4+HCO                    1.00E+12      0.0    0.0
!
! Reactions of pC3H4
!
!98DAV/LAW
pC3H4+OH=C3H3+H2O    1.0E6 2.0 1.0E2

 pC3H4+O = HCCO+CH3                           0.73E+13   0.0      2250.0
 pC3H4+O = C2H4+CO                            1.00E+13   0.0      2250.0

 pC3H4+H = aC3H4+H                            6.27E+17  -0.91    10079.0

! Reactions of C3H3
!
!Estimated
C3H3+H=pC3H4    1.5E13 0.0 0.0E0

aC3H4 + C3H3 = C6H6 + H		       4.4E11      0.0      2000    ! WU and KERN
C3H3 + C3H3 = C6H6                   2.000e+10   0.00       0.0!


!89MIL/BOW
C3H3+O=CH2O+C2H    2.0E13 0.0 0.0E0

!97WAN/FRE
C3H3+CH3(+M)=C4H612(+M)    1.5E12 0.0 0.0E0
    H2/2.0/
    H2O/6.0/
    CH4/2.0/
    CO/1.5/
    CO2/2.0/
    LOW/2.6E57 -1.194E1 9.77E3/
    TROE/1.75E-1 1.3406E3 6.0E4 9.7698E3/
!99MOS/LIN
C3H3+C2H2=C5H5    6.87E55 -12.5 4.2025E4

!
! Reactions of C2H6
!			
 C2H6+H = C2H5+H2                             1.15E+08    1.900   7530.00
 C2H6+O = C2H5+OH                             8.98E+07    1.920   5690.00
 C2H6+OH = C2H5+H2O                           3.54E+06    2.120    870.00
!
! Reactions of C2H5
!
 C2H5+O = CH3CHO+H                            8.020E+13    0.000     0.00
!86TSA/HAM
C2H5+HO2=CH3+CH2O+OH    2.4E13 0.0 0.0E0
!88TSA
C2H5+CH3(+M)=C3H8(+M)    4.9E14 -0.5 0.0E0
    H2/2.0/
    H2O/6.0/
    CH4/2.0/
    CO/1.5/
    CO2/2.0/
    LOW/6.8E61 -1.342E1 6.0E3/
    TROE/1.0E0 1.0E3 1.4339E3 5.3288E3/

C2H5+OH=C2H4+H2O                              2.40E+13    0.0        0.0!446.zfmgx
C2H5+O2=>C2H4+HO2                             1.00E+10    0.0    -2190.0  !447lujing
!
! Reactions of C2H4
!
!KP
C2H4+CH3=nC3H7    3.3E11 0.0 7.7E3
!97WAN/FRE RRKM 1 atm
C2H4+C2H3=C4H7    7.93E38 -8.47 1.422E4

 C2H4+OH = C2H3+H2O                           3.600E+06    2.000   2500.00
 C2H4+O = C2H3+OH                             1.510E+07    1.900   3740.00
 C2H4+O = CH3+HCO                             1.920E+07    1.830    220.00
 C2H4+H(+M) = C2H5(+M)                        1.367E+09    1.463   1355.00
                                      LOW  /  2.027E+39   -6.642   5769.00  /
                                      TROE / -0.569  299.0  9147.0  -152.40 /
                 H2/2.0/ H2O/6.0/ CH4/2.0/ CO/1.5/ CO2/2.0/ C2H6/3.0/ AR/0.7/
 C2H4+H = C2H3+H2                             5.070E+07    1.900  12950.00

!
! Reactions of CH3CHO
!
 CH3CHO+OH = CH3CO+H2O                        2.350E+10    0.730   -1110.00
 CH3CHO+H = CH3CO+H2                          4.100E+09    1.160    2400.00
 CH3 + HCO (+M) = CH3CHO (+M)                 1.800E+13    0.000       0.00
                                      LOW  /  2.200E+48   -9.588    5100.00 /
                                      TROE /  0.6173 13.076 2078. 5093.     /
                         H2/2.0/ H2O/6.0/ CH4/2.0/ CO/1.5/ CO2/2.0/ C2H6/3.0/
                                                        C2H2/3.00/ C2H4/3.00/
!
! Reactions of CH3CO
!
 CH3+CO (+M) = CH3CO (+M)                     4.850E+07    1.650    6150.00
                                     LOW     /7.800E+30   -5.395    8600.00 /
                                     TROE    /0.258 598. 21002. 1773.       /
     H2/2/ H2O/6/ CH4/2/ CO/1.5/ CO2/2/ C2H6/3/ AR/0.7/ C2H2/3.00/ C2H4/3.00/

!
! Reactions of CH2CHO
!
!92BAU/COB
CH2CHO+O2=CH2CO+HO2    1.4E11 0.0 0.0E0
!92BAU/COB
CH2CHO+O2=CH2O+CO+OH    1.8E10 0.0 0.0E0
 CH2CHO+H = CH3+HCO                           9.000E+13    0.000       0.00
 CH2CHO = CH3+CO                              7.800E+41   -9.147   46900.00
!
! Reactions of C2H3
!
!GRI1.2
!96MEB/DIA
C2H3+O2=C2H2+HO2    1.34E6 1.61 -3.834E2
!86TSA/HAM
C2H3+HCO=C2H3CHO    1.8E13 0.0 0.0E0
! RRKM 1 atm WAN/FRE
2C2H3=iC4H5+H    1.2E22 -2.44 1.3654E4
 C2H3+CH3 = aC3H5+H                           1.500E+24   -2.830    18618.0
 C2H3+O2 = CH2CHO+O                           3.000E+11    0.290      11.00
 C2H3+O2 = HCO+CH2O                           4.600E+16   -1.390    1010.00
 C2H3+O = CH3+CO                              4.800E+13    0.000       0.00
 C2H3+OH = C2H2+H2O                           3.011E+13    0.000       0.00
 C2H3+H = C2H2+H2                             9.000E+13    0.000       0.00
 C2H3+H = H2CC+H2                             6.000E+13    0.000       0.00
!
! Reactions of CH2CO
!
!GRI
CH2CO+H=HCCO+H2    5.0E13 0.0 8.0E3
 CH2CO+OH = HCCO+H2O                          7.500E+12    0.000    2000.00
 CH2CO+H = CH3+CO                             1.500E+09    1.430    2690.00

 CH2CO+H (+M) = CH2CHO (+M)                   3.300E+14   -0.060    8500.00
                                     LOW     /3.800E+41   -7.640   11900.00 /
                                     TROE    /0.337 1707. 3200. 4131.       /
     H2/2/ H2O/6/ CH4/2/ CO/1.5/ CO2/2/ C2H6/3/ AR/0.7/ C2H2/3.00/ C2H4/3.00/
!
! Reactions of Vinylidene
!
!Estimated
H2CC+OH=CH2CO+H    2.0E13 0.0 0.0E0
 H2CC+O2 = HCO+HCO                            1.000E+13    0.000       0.00
!
! Reactions of C2H2
!
!91SHI/MIC, 92KOS/FUK, 93FAR/MOR
C2H2+C2H=C4H2+H    9.6E13 0.0 0.0E0
 C2H2+CH3 = pC3H4+H                           2.56E+09     1.10    13644.0
 C2H2+CH3 = aC3H4+H                           5.14E+09     0.86    22153.0
 C2H2+OH = C2H+H2O                            3.370E+07    2.000  14000.00
 C2H2+O = HCCO + H                            1.632E+07    2.000   1900.00
 C2H2+O = CH2+CO                              4.080E+06    2.000   1900.00
 C2H3 (+M) = C2H2+H (+M)                      3.860E+08    1.620  37048.2
                                      LOW  /  2.565E+27   -3.400  35798.72  /
                                      TROE/  1.9816  5383.7  4.2932 -0.0795 /
      H2/2.0/ H2O/6.0/ CH4/2.0/ CO/1.5/ CO2/2.0/ C2H6/3.0/ AR/0.7/ C2H2/3.00/
                                                                   C2H4/3.00/
 C2H2 (+M) = H2CC (+M)                        8.000E+14   -0.520  50750.00
                                      LOW /   2.450E+15   -0.640  49700.00  /
      H2/2.0/ H2O/6.0/ CH4/2.0/ CO/1.5/ CO2/2.0/ C2H6/3.0/C2H2/2.5/ C2H4/2.5/
!
! Reactions of HCCO
!
 HCCO+OH = C2O+H2O                            3.000E+13    0.000     0.00
 HCCO+H = CH2*+CO                             1.000E+14    0.000     0.00
 HCCO+O = H+CO+CO                             1.000E+14    0.000     0.00
 HCCO+O2 = OH+2CO                             1.600E+12    0.000   854.00
HCCO+O2 => HCO+CO+O                           9.78E+11    0.0      850.0 
HCCO+O2 => HCO+CO2                            6.52E+11    0.0      850.0 
!
! Reactions of C2O
!
 C2O+O2 = CO+CO+O                             2.000E+13    0.000     0.00
!
! Reactions of C2H
!
 C2H+O2 = HCO+CO                              5.000E+13    0.000  1500.00
C2H+O2=CO+CO+H                                2.50E+13    0.0        0.0!490.fengbiC2H  


!**************************************************************************************

				
 CH3OH+OH = CH2OH+H2O                         1.440E+06    2.000  -840.00
 CH3OH+OH = CH3O+H2O                          6.300E+06    2.000  1500.00
 CH3OH+H = CH3O+H2                            4.200E+06    2.100  4870.00
 CH3OH+O = CH2OH+OH                           3.880E+05    2.500  3100.00
 CH3OH+H = CH2OH+H2                           1.700E+07    2.100  4870.00
 CH2OH+H = CH3+OH                             1.200E+13    0.000     0.00
 CH2OH+O2 = CH2O+HO2                          1.800E+13    0.000   900.00
 CH2OH+H(+M) = CH3OH(+M)                      1.800E+13    0.000     0.00
                                      LOW  /  3.000E+31   -4.800  3300.00   /
                                      TROE/  0.7679  338.00  1812.0 5081.0  /
    H2/2.0/ H2O/6.0/ CH4/2.0/ CO/1.5/ CO2/2.0/ C2H6/3.0/

!
! Reactions of CH4
!
 CH4+H = CH3+H2                               6.600E+08    1.620 10840.00
 CH4+O = CH3+OH                               1.020E+09    1.500  8600.00
 CH4+OH = CH3+H2O                             1.000E+08    1.600  3120.00

!
! Reactions of CH3
!
!GRI
CH3+OH=CH2+H2O    5.6E7 1.6 5.42E3
!GRI
2CH3=H+C2H5    4.99E12 0.1 1.06E4

 CH3+HCCO = C2H4+CO                           5.00E+13     0.0        0.0
 CH3+CH3(+M) = C2H6(+M)                       2.120E+16   -0.970    620.00
                                      LOW  /  1.770E+50   -9.670   6220.00  /
                                      TROE/  0.5325  151.0  1038.00  4970.0 /
                 H2/2.0/ H2O/6.0/ CH4/2.0/ CO/1.5/ CO2/2.0/ C2H6/3.0/ AR/0.7/
 CH3+CH2 = C2H4+H                             4.000E+13    0.000      0.00
 CH3+HO2 = CH3O+OH                            1.34E+13    0.000      0.00
 CH3+OH = CH2*+H2O                            2.501E+13    0.000      0.00
 CH3+OH(+M) = CH3OH(+M)                       6.300E+13    0.000      0.00
                                      LOW  /  2.700E+38   -6.300   3100.00  /
                                      TROE/  0.2105   83.5 5398.00  8370.0  /
                         H2/2.0/ H2O/6.0/ CH4/2.0/ CO/1.5/ CO2/2.0/ C2H6/3.0/
 CH3+H(+M) = CH4(+M)                          1.270E+16   -0.630    383.00
                                     LOW  /   2.477E+33   -4.760   2440.00  /
                                     TROE/  0.7830   74.00  2941.00  6964.0 /
                 H2/2.0/ H2O/6.0/ CH4/2.0/ CO/1.5/ CO2/2.0/ C2H6/3.0/ AR/0.7/
 CH3+O = CH2O+H                               8.430E+13    0.000      0.00

CH3+O2=CH2O+OH                                1.90E+12    0.0    20315.0  !369.lujing


CH3+CH2O=CH4+HCO                              7.80E-08    6.1     1967.0!371.fengbiCH4

!GRI
CH3O+O2=CH2O+HO2    4.28E-13 7.6 -3.53E3

!
! Reactions of CH2O
!
 CH2O+H(+M) = CH3O(+M)                        5.400E+11    0.454   2600.00
                                      LOW  /  2.200E+30   -4.800   5560.00  /
                                      TROE/  0.7580   94.00  1555.0 4200.00 /
                         H2/2.0/ H2O/6.0/ CH4/2.0/ CO/1.5/ CO2/2.0/ C2H6/3.0/
 CH2O+H = HCO+H2                              2.300E+10    1.050   3275.00
 CH2O+O = HCO+OH                              3.900E+13    0.000   3540.00
 CH2O+OH = HCO+H2O                            3.430E+09    1.180   -447.00
 CH2O+H(+M) = CH2OH(+M)                       5.400E+11    0.454   3600.00
                                     LOW  /   1.270E+32   -4.820   6530.00  /
                                     TROE/  0.7187  103.00  1291.00  4160.0 /
                         H2/2.0/ H2O/6.0/ CH4/2.0/ CO/1.5/ CO2/2.0/ C2H6/3.0/

CH2O+O2+M=>H+CO+M+HO2                         6.20E+16    0     36939.91 
CH2O+HO2=>HCO+H2O2	                      2.17E+11	  0	7987.01 
!
! Reactions of CH2(singlet)
!
 CH2*+CO2 = CH2O+CO                           1.400E+13    0.000      0.00
 CH2*+H2O = CH2+H2O                           3.000E+13    0.000      0.00
 CH2*+O2 = H+OH+CO                            2.800E+13    0.000      0.00
 CH2*+O2 = CO+H2O                             1.200E+13    0.000      0.00
 CH2*+N2 = CH2+N2                             1.500E+13    0.000    600.00

! Reactions of CH2(triplet)
!GRI##
CH2+O2=CO2+2H    2.64E12 0.0 1.5E3
 CH2+O2 = HCO+OH                              1.060E+13    0.000   1500.00
 CH2+O = HCO+H                                8.000E+13    0.000      0.00

CH2+OH=CH+H2O                                 1.13E+07    2.000   3000.0 !376lujing
CH2+O2=CO+H2O                                 2.20E+22   -3.3     2867.0!378.fengbiCH2
CH2+O2=CO+OH+H                                1.60E+21   -3.3     2867.0  !382.lujing
CH2+H2=H+CH3                                  5.00E+05    2.000   7230.0 !whlujing
CH2+CO2=CH2O+CO                               1.10E+12    0.0     1000.0!383.fengbiCO2   

! CH* emission
!
CH*+M=>CH+M    4.0E10 0.5 0.0E0
!DUPLICATE
CH*+O2=>CH+O2    2.4E12 0.5 0.0E0
C2H+O2=>CH*+CO2    4.5E15 0.0 2.5E4
!
! Reactions of CH
!
!GRI
CH+H2=CH2+H    1.107E8 1.79 1.67E3
!GRI
CH+H2O=CH2O+H    5.71E12 0.0 -7.55E2
!GRI
CH+O2=HCO+O    3.3E13 0.0 0.0E0
!
! Reactions of HCO
!
 HCO+OH = CO+H2O                              3.020E+13    0.000      0.00
 HCO+M = CO+H+M                               1.870E+17   -1.00  17000.00
                                              H2/2.0/ H2O/0.0/ CO/1.75/ CO2/3.6/
 HCO+H2O = CO+H+H2O                           2.244E+18   -1.000  17000.00
 HCO+O2 = CO+HO2                              1.204E+10    0.807   -727.00

HCO+H=CO+H2                                   1.2E+14    0       0.0  !

! Reactions of CO/CO2

CO+HO2=>CO2+OH                                1.51E+14     0    23611.59 
CO+O=CO2	                              1.80E+10	   0    2434.04 
CO+O+M=CO2+M	                              5.89+15	   0    4093.34 
CO+OH=CO2+H	                              3.09E+11     0    733.8
CO2+O=CO+O2	                              2.75E+12	   0    43758.81 
  Rev/3.25E+11    0 	36610.44/

!******************************************************************************	

H+O2 = O+OH                    2.64E+16  -0.6707 17041.00
O+H2=OH+H                      5.0E04  2.67   6290
OH+H2=H2O+H                    2.1E08  1.52   3450
2OH=O+H2O                      4.3E03  2.70  -2486
H+H+M=H2+M                     1.0E18 -1.00      0
  H2O/0/
H+H+H2O=H2+H2O                 6.0E19 -1.25      0
H+O+M=OH+M                     6.2E16 -0.60      0
  H2O/5/
H+OH+M=H2O+M                   1.6E21 -2.00      0
 H2O/5/
O+O+M=O2+M                     1.9E13  0.00  -1788
 H2O/5/
H+O2+M=HO2+M                   2.1E18 -1.00      0
H2O/10/  N2/0/
H+O2+N2 = HO2+N2               6.7E19 -1.42      0
H+HO2=H2+O2                    4.3E13  0.00   1411
H+HO2=2OH                      1.7E14  0.00    874
H+HO2=O+H2O                    3.0E13  0.0    1721
O+HO2=O2+OH                    3.3E13  0.0       0
OH+HO2=H2O+O2                  8.9E16 -1.0       0
HO2+HO2=H2O2+O2                4.2E14  0.0   11982
 DUP
HO2+HO2=H2O2+O2                1.3E11  0.0   -1629
DUP
H2O2+M=OH+OH+M                 1.80E17  0.0   45500  
H2O/5/
H2O2+H=HO2+H2                  1.7E12  0.0    3755
H2O2+H=OH+H2O                  1.0E13  0.0    3576
H2O2+O=OH+HO2                  6.6E11  0.0    3974
H2O2+OH=H2O+HO2                7.8E12  0.0    1330
DUP
H2O2+OH=H2O+HO2                5.8E14  0.0    9560
DUP
END
